# Supplementary material for: Soil temperature and hydric potential influences the monthly variations of soil Tuber aestivum DNA in a highly productive orchard
Source: Sci Rep. 2019 Sep 10;9:12964. doi: 10.1038/s41598-019-49602-2 (PMC6736833; doi:10.1038/s41598-019-49602-2)
Supplement: Supplementary file 2 — Supplementary Tables [file 41598_2019_49602_MOESM2_ESM.xlsx]

## Sheet: Title
Soil temperature and hydric potential influences the monthly variations of soil Tuber aestivum DNA in a highly productive orchard
Flora Todesco1+, Simone Belmondo1+, Yoann Guignet1, Liam Laurent1, Sandrine Fizzala2, François Le Tacon1, Claude Murat1, *

## Sheet: Table S1
Supplementary Table S1 Raw data of Tuber aestivum production in kg under each tree in the experimental truffle orchard from 2009 to 2018.
Tree	species	2009	2010	2011	2012	2013	2014	2015	2016	2017	2018
1-1	CA	0	0	0	93	75	0	109	0	90	0
1-2	CA	0	0	0	50	183	16	364	140	39	90
1-3	CA	0	0	0	833	794	269	979	835	202	0
1-4	CA	0	0	0	112	0	479	638	302	521	20
1-5	CA	0	0	0	20	262	281	725	366	512	0
1-6	CA	0	0	0	552	356	1349	598	622	364	158
1-7	CA	0	0	0	1037	1030	1326	928	472	376	195
1-8	CA	0	0	0	0	16	300	1303	458	238	15
1-9	CA	0	0	0	0	82	413	334	445	551	126
1-10	CA	0	0	15	50	702	581	613	367	77	23
1-11	CA	0	0	0	0	278	640	813	393	449	46
1-12	CA	0	0	0	0	229	592	335	679	1181	692
1-13	CA	0	0	0	128	902	159	641	933	139	70
2-1	QP	0	0	0	0	0	0	0	0	20	0
2-3	CA	0	0	0	0	0	190	90	255	304	0
2-5	TC	0	0	0	0	0	0	0	94	625	36
2-7	CA	0	0	0	145	0	395	535	253	321	36
2-8	CA	0	0	31	620	580	708	603	349	935	0
2-9	CB	0	0	318	516	643	1190	1453	1234	988	96
2-10	CA	0	0	0	0	0	0	85	184	1170	115
2-11	CA	0	0	0	0	10	0	248	80	256	61
2-12	CA	0	0	0	0	0	0	183	35	241	0
2-13	CA	0	0	0	0	0	118	360	231	118	24
2-14	CA	0	0	0	0	59	170	330	700	773	127
2-15	CA	0	0	53	0	773	1112	671	881	1086	111
3-1	QP	0	0	0	0	0	0	0	0	0	0
3-3	QP	0	0	0	0	0	0	0	33	200	0
3-5	CA	0	10	0	111	26	447	762	372	358	0
3-7	TC	0	25	90	731	1669	1039	590	48	96	35
3-8	CA	0	30	0	31	0	346	235	68	73	76
3-9	CA	0	0	26	507	84	0	499	227	371	0
3-10	CA	0	0	0	0	187	1290	808	688	582	224
3-11	CB	0	0	16	681	18	1477	270	986	1008	0
3-12	CA	0	0	0	0	0	485	697	635	616	126
3-13	CA	0	0	0	159	443	1904	463	1017	531	106
3-14	CA	0	0	83	0	198	855	1114	729	727	236
3-15	PN	0	0	0	0	46	1452	334	225	481	150
4-1	PN	0	0	0	0	0	389	389	578	261	0
4-3	CA	0	0	0	0	0	238	31	389	66	0
4-5	QP	0	0	0	0	0	333	386	633	1336	0
4-7	CA	50	0	84	249	80	709	657	269	142	0
4-8	CA	0	0	0	0	296	107	325	207	0	0
4-9	TC	0	0	0	0	0	108	330	566	165	0
4-10	CA	0	0	0	0	0	0	55	49	1068	0
4-11	CA	0	0	0	0	0	15	747	574	22	26
4-12	CA	0	0	0	0	0	1480	603	795	304	0
4-13	CB	0	21	0	0	1903	1357	1255	620	799	22
4-14	CA	0	0	0	0	0	0	0	459	552	0
4-15	CA	0	0	0	0	0	0	897	728	685	395
4-16	CA	0	0	0	182	116	544	423	306	650	40
4-17	CA	0	0	10	43	476	0	148	420	173	30
5-1	PN	0	0	0	0	0	53	0	0	51	0
5-3	PN	0	0	0	200	0	0	491	30	217	0
5-5	CA	0	0	0	0	0	0	0	0	874	256
5-7	QP	0	0	0	153	297	1453	466	421	29	77
5-8	CA	0	0	0	0	0	0	80	148	292	25
5-9	CA	0	15	0	0	76	640	98	747	525	0
5-10	CA	0	0	0	0	0	0	0	71	0	78
5-11	TC	0	0	0	0	225	0	72	55	165	120
5-12	CA	0	0	0	0	0	18	143	335	616	0
5-13	CA	0	0	0	0	0	307	365	210	277	58
5-14	CA	0	0	0	0	0	84	137	136	0	52
5-15	CB	0	0	15	0	206	0	428	477	745	0
5-16	CA	0	0	0	257	261	418	442	235	155	130
5-17	CA	0	0	148	0	0	591	124	322	621	57
6-1	CB	0	0	0	0	0	0	0	560	479	0
6-3	CB	0	0	32	50	1256	627	189	2077	1939	369
6-5	PN	0	0	0	0	12	1385	33	153	405	0
6-7	PN	0	0	0	0	0	0	606	2256	3427	1293
6-9	QP	0	0	0	227	602	37	177	734	393	95
6-10	CA	0	0	0	0	0	108	305	510	204	0
6-11	CA	0	0	0	0	0	0	0	248	133	0
6-12	CA	0	0	0	0	0	0	35	130	265	0
6-13	TC	0	0	0	0	0	303	198	168	96	0
6-14	CA	0	0	0	0	0	0	246	299	0	103
6-15	CA	0	0	0	0	108	40	59	95	298	42
6-16	CA	0	0	0	375	634	498	674	624	632	85
6-17	CA	0	0	0	0	1680	1041	725	671	1178	204
7-1	TC	0	0	0	0	0	147	151	178	444	33
7-3	CB	0	0	33	0	82	176	90	402	195	91
7-5	TC	0	0	0	0	0	581	0	717	825	324
7-7	PN	0	0	0	0	0	0	35	0	597	262
7-9	CB	0	0	90	0	384	936	1411	879	238	55
7-10	CA	0	0	0	261	736	28	532	270	85	0
7-11	QP	0	0	0	387	445	0	114	252	40	0
7-12	CA	0	0	0	528	239	0	0	31	0	22
7-13	CA	0	0	52	783	565	975	596	135	50	0
7-14	CA	0	0	0	0	472	58	218	474	340	42
7-15	TC	0	0	118	701	430	664	408	665	180	145
7-16	CA	0	0	178	0	168	579	535	542	326	253
7-17	CA	0	0	0	557	168	1186	980	469	956	429
8-1	TC	0	0	0	0	0	0	0	0	111	0
8-3	TC	0	0	0	0	268	353	311	391	197	0
8-5	CB	0	0	0	25	1348	1124	1927	1258	2025	1261
8-7	CA	0	0	0	55	211	622	965	889	626	311
8-9	PN	0	0	0	0	0	402	363	309	289	34
8-10	CA	0	0	0	0	0	77	0	0	26	53
8-11	QP	0	0	0	0	223	211	60	55	240	0
8-12	CA	0	0	0	0	0	0	92	297	158	0
8-13	QP	0	0	0	0	0	0	0	0	67	0
8-14	CA	0	0	0	0	0	0	29	66	0	0
8-15	CA	0	0	0	0	615	741	461	283	374	0
8-16	CA	0	0	0	459	0	348	223	117	171	104
8-17	CA	0	0	29	0	347	0	354	945	898	448
9-5	CA	0	0	0	0	0	0	0	0	0	0
9-6	CA	0	0	0	180	374	802	473	405	248	27
9-7	CB	0	0	0	0	369	740	713	673	275	160
9-8	CA	0	0	0	16	0	0	0	0	0	0
9-9	CA	0	0	20	184	349	359	544	240	626	45
9-10	CA	0	0	0	0	0	94	93	304	297	338
9-11	PN	0	0	0	0	55	930	534	803	606	123
9-12	CA	0	0	0	0	0	0	105	0	571	126
9-13	PN	0	0	0	0	0	0	0	33	0	0
9-14	CA	0	0	0	0	28	271	206	34	195	0
9-15	QP	0	0	0	103	546	365	481	277	47	0
9-16	CA	0	0	0	52	178	0	90	278	101	37
9-17	CA	0	0	0	702	328	218	121	235	317	47

## Sheet: Table S2
Supplementary Table S2 List of the samples (Tuber species) and their origin. (a) First set of 13 ascocarps of different Tuber species. (b) Second set of 16 dried T. aestivum ascocarps of different geographical locations.
ID number	Species	Origin
a
1	Tuber aestivum	France (Drôme)
2	Tuber aestivum	France (Drôme)
3	Tuber aestivum	France (Drôme)
4	Tuber aestivum	France (Drôme)
5	Tuber aestivum	France (Drôme)
6	Tuber mesentericum	France (Meuse)
7	Tuber mesentericum	France (Meuse)
8	Tuber mesentericum	France (Meuse)
9	Tuber magnatum	Italy
10	Tuber borchii	Italy
11	Tuber melanosporum	France (Tarn)
12	Tuber brumale	Italy
13	Tuber indicum	China
b
1	Tuber aestivum	Spain (Soria)
2	Tuber aestivum	France (Drôme)
3	Tuber aestivum	France (Drôme)
4	Tuber aestivum	Great Britain
5	Tuber aestivum	Great Britain
6	Tuber aestivum	Hungary
7	Tuber aestivum	Hungary
8	Tuber aestivum	France (Lot)
9	Tuber aestivum	France (Hérault)
10	Tuber aestivum	France (Hérault)
11	Tuber aestivum	France (Hérault)
12	Tuber aestivum	France (Hérault)
13	Tuber aestivum	France (Vaucluse)
14	Tuber aestivum	France (Vaucluse)
15	Tuber aestivum	France (Vaucluse)
16	Tuber aestivum	Romania

## Sheet: Table S3
Supplementary Table S3 Raw data for daily rainfall, pF (i.e. soil hydric potential), and temperatures registered from September 2016 to September 2018 at the north and south probes under tree II-9.
Date	pF nord	T °C nord	pF sud	T °C sud	Rainfall	Irrigation
2016-09-01	6.0088	19.2	6.0088	18.7	0	0
2016-09-02	6.0088	19.3	6.0088	18.8	0	0
2016-09-03	6.0088	19	6.0088	18.6	0	0
2016-09-04	6.0088	19	6.0088	18.6	0	0
2016-09-05	6.0086	19.5	6.0088	19.1	0	0
2016-09-06	5.8631	20.1	6.0088	19.8	0	0
2016-09-07	5.6523	20.5	5.6011	20.1	0	0
2016-09-08	5.3967	21.4	5.4053	21	0	0
2016-09-09	5.6952	19.1	5.5599	18.6	0	0
2016-09-10	5.9159	18.8	5.8614	18.4	0	0
2016-09-11	5.8727	19.1	6.0088	18.7	0	0
2016-09-12	5.669	19.9	6.0088	19.4	0	0
2016-09-13	5.2244	21.6	5.5291	21.2	19	0
2016-09-14	2.1256	19.3	2.0984	19.3	17	0
2016-09-15	2.1117	17.6	2.0916	17.8	0	0
2016-09-16	2.1649	17.4	2.1625	17.5	7	0
2016-09-17	2.1176	16.6	2.0951	16.9	0	0
2016-09-18	2.1681	16.3	2.154	16.5	0	0
2016-09-19	2.248	16.2	2.2129	16.4	0	0
2016-09-20	2.3464	16.2	2.2854	16.4	0	0
2016-09-21	2.4562	16	2.3351	16.2	0	0
2016-09-22	2.5265	15.8	2.3571	16	0	0
2016-09-23	2.5914	16.3	2.3963	16.3	0	0
2016-09-24	2.6396	15.9	2.4423	16	0	0
2016-09-25	2.6737	17.4	2.4863	17.1	0	0
2016-09-26	2.7171	15.5	2.5325	15.6	0	0
2016-09-27	2.7559	15	2.5774	15.1	0	0
2016-09-28	2.8602	16	2.6113	15.9	0	0
2016-09-29	2.894	16.3	2.6408	16.1	0	0
2016-09-30	2.9211	17.7	2.6704	17.2	0	0
2016-10-01	2.9445	17.3	2.699	17	4	0
2016-10-02	2.9745	16	2.6822	16	1	0
2016-10-03	2.9994	14.3	2.6836	14.6	0	0
2016-10-04	3.0265	14.2	2.6929	14.4	0	0
2016-10-05	3.0629	15.8	2.7087	15.5	0	0
2016-10-06	3.0911	15.4	2.7351	15.3	0	0
2016-10-07	3.1403	12.4	2.7539	12.7	0	0
2016-10-08	3.2005	11.7	2.763	12.1	0	0
2016-10-09	3.2502	13	2.7804	13	0	0
2016-10-10	3.3048	11.8	2.7993	12	0	0
2016-10-11	3.3508	12	2.8096	12	0	0
2016-10-12	3.3904	11.5	2.8246	11.6	0	0
2016-10-13	3.4243	12.3	2.8397	12.2	3	0
2016-10-14	3.4442	13.1	2.8667	13	0	0
2016-10-15	3.474	12.3	2.8902	12.4	0	0
2016-10-16	3.4992	13	2.9197	12.9	0	0
2016-10-17	3.5138	14.1	2.9687	13.8	5	0
2016-10-18	3.5396	12.7	3.0151	12.9	0	0
2016-10-19	3.5415	13.1	3.0414	13.1	0	0
2016-10-20	3.5596	11	3.0636	11.5	0	0
2016-10-21	3.58	9.7	3.0699	10.4	0	0
2016-10-22	3.5908	9.9	3.0711	10.4	0	0
2016-10-23	3.5794	11.9	3.0818	11.7	0	0
2016-10-24	3.5285	14	3.1249	13.5	4	0
2016-10-25	3.5108	12.6	3.1798	12.6	2	0
2016-10-26	3.4831	13.3	3.2124	13.2	1	0
2016-10-27	3.4373	12	3.2414	12.3	0	0
2016-10-28	3.3552	11.6	3.2453	12	0	0
2016-10-29	3.2796	10.6	3.2463	11.4	0	0
2016-10-30	3.2123	11	3.2437	11.6	0	0
2016-10-31	3.1636	10.9	3.2467	11.4	0	0
2016-11-01	3.1597	11.6	3.2533	11.8	0	0
2016-11-02	3.1613	11.4	3.2657	11.7	0	0
2016-11-03	3.1529	11.2	3.2767	11.5	0	0
2016-11-04	3.1564	9.8	3.2829	10.5	0	0
2016-11-05	2.0749	11.9	2.0555	11.9	23	0
2016-11-06	2.0815	9.9	2.0659	10.6	0	0
2016-11-07	2.0916	8.6	2.0906	9.6	1	0
2016-11-08	2.1004	8.6	2.1189	9.4	0	0
2016-11-09	2.0661	9.8	2.0541	10	11	0
2016-11-10	2.058	10.4	2.0541	10.5	2	0
2016-11-11	2.0589	11.1	2.0541	11.1	1	0
2016-11-12	2.0679	10	2.058	10.4	1	0
2016-11-13	2.0612	11.2	2.0486	11.1	3	0
2016-11-14	2.0602	10.5	2.0481	10.8	0	0
2016-11-15	2.0657	9.8	2.054	10.3	0	0
2016-11-16	2.0733	11	2.0654	11	0	0
2016-11-17	2.0807	11.3	2.077	11.3	0	0
2016-11-18	2.0473	11.9	2.0555	11.7	11	0
2016-11-19	2.0423	10.5	2.0398	10.7	9	0
2016-11-20	2.0487	10.8	2.0486	10.8	0	0
2016-11-21	2.0602	11.5	2.048	11.4	0	0
2016-11-22	2.0695	10.8	2.0541	11	1	0
2016-11-23	2.0399	10.9	2.0382	11.1	9	0
2016-11-24	2.0358	11.4	2.0269	11.4	8	0
2016-11-25	2.0301	11.1	2.0216	11.2	11	0
2016-11-26	2.0341	9.7	2.0382	10.5	0	0
2016-11-27	2.0396	9.4	2.0413	10.2	0	0
2016-11-28	2.0501	9	2.0446	9.8	0	0
2016-11-29	2.058	7.5	2.0541	8.5	0	0
2016-11-30	2.0672	7.7	2.0657	8.4	0	0
2016-12-01	2.0735	7.1	2.0815	8	0	0
2016-12-02	2.0873	6.2	2.1001	7.2	0	0
2016-12-03	2.0987	5.4	2.1193	6.7	0	0
2016-12-04	2.1084	5.4	2.1359	6.5	0	0
2016-12-05	2.116	7.6	2.1423	8	0	0
2016-12-06	2.1311	7.5	2.1518	8.1	0	0
2016-12-07	2.1402	7.3	2.1629	7.9	0	0
2016-12-08	2.1581	7.1	2.1752	7.7	0	0
2016-12-09	2.1758	7.3	2.1861	7.9	0	0
2016-12-10	2.1828	6.9	2.1982	7.5	0	0
2016-12-11	2.1992	6.6	2.2102	7.3	0	0
2016-12-12	2.2001	8.1	2.2155	8.3	0	0
2016-12-13	2.2141	7.5	2.2216	8	0	0
2016-12-14	2.2252	7.2	2.2315	7.6	0	0
2016-12-15	2.2414	7	2.2415	7.6	1	0
2016-12-16	2.2392	8	2.2391	8.2	0	0
2016-12-17	2.2407	7.3	2.2263	7.9	0	0
2016-12-18	2.2499	7.5	2.2267	7.9	0	0
2016-12-19	2.2583	7.1	2.2341	7.5	0	0
2016-12-20	2.2758	6.3	2.2419	6.9	0	0
2016-12-21	2.295	5.3	2.2527	6.2	0	0
2016-12-22	2.2814	6.6	2.0382	6.8	11	0
2016-12-23	2.0549	7.8	2.0422	7.8	1	0
2016-12-24	2.048	9.1	2.034	8.7	2	0
2016-12-25	2.0394	9.8	2.03	9.4	1	0
2016-12-26	2.0382	10	2.0382	9.7	2	0
2016-12-27	2.0341	9.4	2.0362	9.4	0	0
2016-12-28	2.0382	6.8	2.0382	7.5	0	0
2016-12-29	2.0462	5.7	2.0422	6.7	0	0
2016-12-30	2.0502	7.8	2.0537	8	0	0
2016-12-31	2.058	6.6	2.0744	7.1	0	0
2017-01-01	2.0657	6.3	2.0949	6.9	0	0
2017-01-02	2.0747	6.2	2.1045	6.6	0	0
2017-01-03	2.0846	5.6	2.116	6.2	0	0
2017-01-04	2.1019	4.2	2.1311	5.1	0	0
2017-01-05	2.116	4.7	2.1455	5.4	0	0
2017-01-06	2.1312	3.8	2.1559	4.7	0	0
2017-01-07	2.1484	3.1	2.1679	3.9	0	0
2017-01-08	2.1597	3.7	2.1765	4.4	0	0
2017-01-09	2.1609	5.4	2.1786	5.7	1	0
2017-01-10	2.0504	6.8	2.0502	6.8	7	0
2017-01-11	2.0462	7	2.0542	6.9	1	0
2017-01-12	2.0382	8.1	2.0518	7.9	6	0
2017-01-13	2.0283	6.9	2.0329	7.1	4	0
2017-01-14	2.0258	5.2	2.0382	5.9	0	0
2017-01-15	2.0279	5.5	2.0422	6	8	0
2017-01-16	2.0196	7.1	2.0251	7.1	1	0
2017-01-17	2.0198	4.9	2.0341	5.6	0	0
2017-01-18	2.0258	3.5	2.0391	4.2	0	0
2017-01-19	2.0382	2.7	2.0462	3.4	0	0
2017-01-20	2.0501	2.3	2.0541	2.9	0	0
2017-01-21	2.0551	2.5	2.0635	3.1	0	0
2017-01-22	2.0544	2.8	2.0727	3.5	0	0
2017-01-23	2.0563	2.9	2.0836	3.6	0	0
2017-01-24	2.0595	2.7	2.098	3.3	0	0
2017-01-25	2.0663	2.7	2.1098	3.2	0	0
2017-01-26	2.077	2.1	2.1259	2.6	0	0
2017-01-27	2.0857	3.2	2.1361	3.6	0	0
2017-01-28	2.0862	5	2.1386	5	2	0
2017-01-29	2.0827	5.2	2.1003	5.2	0	0
2017-01-30	2.0782	7.2	2.0456	6.8	10	0
2017-01-31	2.034	7.9	2.0402	7.5	1	0
2017-02-01	2.0315	8.1	2.0462	7.8	0	0
2017-02-02	2.0341	8.7	2.0462	8.3	3	0
2017-02-03	2.0249	7.9	2.0288	7.8	11	0
2017-02-04	2.0131	8.1	2.0207	7.9	8	0
2017-02-05	2.0121	8.6	2.0174	8.3	2	0
2017-02-06	2.0088	6.9	2.0216	7.4	0	0
2017-02-07	2.0067	8.7	2.0132	8.2	1	0
2017-02-08	2.0131	7.2	2.0174	7.8	5	0
2017-02-09	2.0159	5.3	2.0296	6.7	0	0
2017-02-10	2.021	4.6	2.0377	5.9	0	0
2017-02-11	2.03	4.5	2.0422	5.7	0	0
2017-02-12	2.0422	5	2.0501	5.7	0	0
2017-02-13	2.0532	8.4	2.0541	7.9	0	0
2017-02-14	2.068	9.2	2.0639	8.7	0	0
2017-02-15	2.0806	9	2.0672	8.8	0	0
2017-02-16	2.0951	8.7	2.077	8.8	0	0
2017-02-17	2.1213	7.6	2.0916	8.3	0	0
2017-02-18	2.1392	7.4	2.1087	8.1	0	0
2017-02-19	2.1618	6.6	2.1288	7.6	0	0
2017-02-20	2.179	7.4	2.1457	7.9	0	0
2017-02-21	2.1878	9.4	2.1518	9	0	0
2017-02-22	2.2025	9.6	2.158	9.3	0	0
2017-02-23	2.2235	8.8	2.1654	8.9	0	0
2017-02-24	2.2182	7.9	2.158	8.5	0	0
2017-02-25	2.2129	6.1	2.152	7.3	0	0
2017-02-26	2.2152	7	2.158	7.4	0	0
2017-02-27	2.2128	9.2	2.1564	8.9	1	0
2017-02-28	2.0465	8.4	2.0422	8.5	7	0
2017-03-01	2.0374	7.9	2.0414	8.1	1	0
2017-03-02	2.0292	8.8	2.03	8.8	1	0
2017-03-03	2.0298	9.2	2.0382	9.1	0	0
2017-03-04	2.0154	9.4	2.0216	9.5	6	0
2017-03-05	2.0109	8.3	2.0174	8.6	1	0
2017-03-06	2.0044	10	2.0131	9.5	1	0
2017-03-07	2.0081	9.2	2.0216	9.2	2	0
2017-03-08	2.0004	10.5	2.013	9.9	0	0
2017-03-09	2.0044	10.8	2.0212	10.4	0	0
2017-03-10	2.0131	9.6	2.029	9.9	0	0
2017-03-11	2.0299	9.7	2.0336	10.2	0	0
2017-03-12	2.0382	12	2.0382	11.6	1	0
2017-03-13	2.0088	11	2.0217	11	0	0
2017-03-14	2.0123	9.8	2.03	10.3	0	0
2017-03-15	2.0258	9.5	2.0341	10.2	0	0
2017-03-16	2.039	9.5	2.0383	10.2	0	0
2017-03-17	2.0619	10.1	2.0498	10.6	0	0
2017-03-18	2.0925	11.2	2.0657	11.3	0	0
2017-03-19	2.1348	11.3	2.0933	11.1	0	0
2017-03-20	2.1718	11.3	2.1194	11.2	0	0
2017-03-21	2.1496	11	2.114	11.1	1	0
2017-03-22	2.0462	9.1	2.0548	9.7	0	0
2017-03-23	2.0462	8.7	2.0541	9.3	0	0
2017-03-24	2.0518	7.2	2.058	8.4	0	0
2017-03-25	2.0617	9.8	2.0657	9.6	1	0
2017-03-26	2.0732	9.4	2.0732	9.6	0	0
2017-03-27	2.1477	9.8	2.0914	9.9	0	0
2017-03-28	2.1883	11.6	2.1159	11.2	0	0
2017-03-29	2.23	11.3	2.145	11.2	0	0
2017-03-30	2.2912	11.9	2.1717	11.7	0	0
2017-03-31	2.3413	13.4	2.2016	12.7	0	0
2017-04-01	2.3954	11.9	2.2322	11.9	3	0
2017-04-02	2.3655	11.6	2.2315	11.6	0	0
2017-04-03	2.3817	10.7	2.2392	11.1	0	0
2017-04-04	2.4182	11.8	2.2578	11.9	0	0
2017-04-05	2.4594	12	2.2851	12.1	0	0
2017-04-06	2.5199	11.4	2.3158	11.6	0	0
2017-04-07	2.6125	11	2.3371	11.4	0	0
2017-04-08	2.6258	12.1	2.3524	12.2	0	0
2017-04-09	2.6588	13.5	2.3653	13.2	0	0
2017-04-10	2.6866	14.1	2.384	13.8	0	15
2017-04-11	2.6466	13.4	2.3758	13.7	0	0
2017-04-12	2.6443	12	2.3834	12.7	0	0
2017-04-13	2.6732	12.2	2.3953	12.8	0	0
2017-04-14	2.6993	12.4	2.4191	13	0	0
2017-04-15	2.0602	12.6	2.0619	13.1	0	0
2017-04-16	2.0767	11.9	2.0679	12.4	0	0
2017-04-17	2.1324	11.4	2.0974	12.1	0	0
2017-04-18	2.2497	11.7	2.1735	12.3	0	0
2017-04-19	2.4356	10.5	2.2551	11.3	0	0
2017-04-20	2.5483	9.8	2.3298	10.6	0	0
2017-04-21	2.6589	9.8	2.3675	10.4	0	0
2017-04-22	2.7211	10.7	2.4003	11	0	0
2017-04-23	2.7857	12.1	2.4449	12.1	0	0
2017-04-24	2.9123	11.7	2.5016	11.9	0	0
2017-04-25	2.9975	12.3	2.561	12.5	0	0
2017-04-26	3.0457	10.6	2.6156	11.2	0	0
2017-04-27	3.1115	9.3	2.6537	10.2	0	0
2017-04-28	3.1546	9.2	2.6811	9.8	0	0
2017-04-29	3.149	9.4	2.7088	9.9	0	0
2017-04-30	3.1534	11.3	2.7413	11	7	0
2017-05-01	2.4556	10	2.0442	10.4	13	0
2017-05-02	2.0533	10.8	2.0462	10.8	2	0
2017-05-03	2.063	11.2	2.0541	11.3	0	0
2017-05-04	2.0851	11.3	2.0678	11.6	0	0
2017-05-05	2.1482	12	2.1172	12.1	0	0
2017-05-06	2.0619	13.3	2.0541	13.2	17	0
2017-05-07	2.063	13	2.0594	12.9	0	0
2017-05-08	2.0807	12.4	2.0694	12.6	0	0
2017-05-09	2.1293	12.1	2.1108	12.5	0	0
2017-05-10	2.2269	12.3	2.1863	12.7	1	0
2017-05-11	2.3027	13	2.2395	12.9	0	0
2017-05-12	2.4194	13.5	2.3116	13.4	0	0
2017-05-13	2.5091	14.1	2.3505	14	0	0
2017-05-14	2.6051	13.5	2.3802	13.5	0	0
2017-05-15	2.6742	14.3	2.4234	14.3	0	0
2017-05-16	2.7515	15.7	2.4892	15.5	0	0
2017-05-17	2.8768	16.5	2.5819	16.4	0	0
2017-05-18	2.719	16.1	2.1201	16.1	34	0
2017-05-19	2.058	13.5	2.0502	14	5	0
2017-05-20	2.0478	13	2.0341	13.4	5	0
2017-05-21	2.0507	12.9	2.0462	13.3	0	0
2017-05-22	2.0761	14.3	2.0622	14.4	1	0
2017-05-23	2.1348	15.3	2.1342	15.2	0	0
2017-05-24	2.2246	15.3	2.2151	15.3	0	0
2017-05-25	2.3677	16.8	2.3215	16.7	0	0
2017-05-26	2.5412	17.4	2.3879	17.5	0	0
2017-05-27	2.6814	18.1	2.505	18.2	0	0
2017-05-28	2.8228	18.5	2.6311	18.6	0	0
2017-05-29	2.9835	19	2.7512	19	1	0
2017-05-30	3.0731	18	2.8434	18.1	0	0
2017-05-31	3.166	17.7	2.9918	17.9	53	0
2017-06-01	2.058	17.4	2.0619	17.5	0	0
2017-06-02	2.0757	18.2	2.077	18.2	0	0
2017-06-03	2.1567	18.3	2.174	18.4	7	0
2017-06-04	2.181	16.3	2.2289	16.7	0	0
2017-06-05	2.2657	16.1	2.3215	16.4	0	0
2017-06-06	2.3154	16.1	2.1006	16.3	7	0
2017-06-07	2.2831	15.2	2.0977	15.7	3	0
2017-06-08	2.378	15.4	2.1896	15.5	0	0
2017-06-09	2.0607	16.8	2.0541	16.9	14	0
2017-06-10	2.0692	16.8	2.0619	16.8	0	0
2017-06-11	2.1271	18	2.1382	17.9	0	0
2017-06-12	2.3235	17.9	2.3195	18.2	0	0
2017-06-13	2.5519	17.9	2.4097	17.9	1	0
2017-06-14	2.6586	18.7	2.4872	18.5	4	0
2017-06-15	2.7867	19.4	2.6209	19.3	0	0
2017-06-16	2.9429	18.3	2.7418	18.7	0	0
2017-06-17	3.0848	18.4	2.9024	18.8	0	0
2017-06-18	3.2212	19.2	3.1042	19.4	0	0
2017-06-19	3.3408	20.5	3.2587	20.5	0	0
2017-06-20	3.424	21.5	3.3897	21.5	0	0
2017-06-21	3.524	21.4	3.5312	21.6	0	0
2017-06-22	3.6334	20.8	3.66	21.2	0	0
2017-06-23	3.6907	21.1	3.7388	21.5	0	0
2017-06-24	3.7842	19.4	3.8466	20	0	0
2017-06-25	3.8264	19	3.9066	19.3	0	15
2017-06-26	3.854	19.6	3.9336	20.1	8	0
2017-06-27	3.8511	19.7	3.9531	19.8	10	0
2017-06-28	3.8595	18.6	3.9634	18.7	32	0
2017-06-29	2.0596	17.3	2.0422	17.6	23	0
2017-06-30	2.0462	16.3	2.03	16.5	29	0
2017-07-01	2.0382	16.1	2.0347	16.3	5	0
2017-07-02	2.0478	16.1	2.0426	16.2	0	0
2017-07-03	2.0659	17.2	2.0679	17	0	0
2017-07-04	2.1221	17.3	2.1439	17.2	0	0
2017-07-05	2.2664	18.7	2.2579	18.6	0	0
2017-07-06	2.4507	19.9	2.3418	19.8	0	0
2017-07-07	2.568	20.3	2.383	20	0	0
2017-07-08	2.7247	20.9	2.466	20.9	0	0
2017-07-09	2.8816	21.1	2.5758	21.1	0	0
2017-07-10	3.0305	20.5	2.6705	20.7	7	0
2017-07-11	3.1347	19.4	2.7485	19.8	0	0
2017-07-12	3.2568	19.2	2.8603	19.4	0	0
2017-07-13	3.3062	19	2.959	19.1	3	0
2017-07-14	3.3618	19	3.0709	19	0	0
2017-07-15	3.4474	18.2	3.1959	18.6	0	0
2017-07-16	3.5162	18.6	3.3175	19	0	0
2017-07-17	3.5745	20.1	3.4204	20.2	0	0
2017-07-18	3.6513	20.8	3.5201	20.9	0	0
2017-07-19	3.7097	21.7	3.6006	21.6	0	0
2017-07-20	3.7794	20.6	3.6872	20.7	0	0
2017-07-21	3.8787	18.5	3.8051	19	0	0
2017-07-22	3.9143	18.4	3.8588	18.6	2	0
2017-07-23	3.9358	17.8	3.9054	18	1	0
2017-07-24	3.9322	18.5	2.0622	18.4	14	0
2017-07-25	3.8843	18.5	2.1963	18.6	0	0
2017-07-26	3.8906	17.5	2.3618	17.7	2	0
2017-07-27	3.8275	18.1	2.4279	18	1	0
2017-07-28	3.8105	17.8	2.4629	17.8	0	0
2017-07-29	3.8674	17.9	2.5982	18	0	0
2017-07-30	3.8751	19.3	2.7662	19.1	0	0
2017-07-31	3.9111	18.9	3.0095	18.8	0	0
2017-08-01	3.9318	18.5	3.2864	18.4	0	0
2017-08-02	3.9779	18.4	3.5451	18.5	0	0
2017-08-03	3.9444	19.2	3.6784	19.2	0	0
2017-08-04	3.9215	18.8	3.761	18.9	0	0
2017-08-05	3.9313	19.4	3.8259	19.3	0	0
2017-08-06	3.992	17.5	3.9383	17.9	0	0
2017-08-07	4.0176	17	4.0131	17.5	0	15
2017-08-08	2.0826	17.6	4.0358	17.8	2	0
2017-08-09	2.179	16.8	4.0479	17.1	2	0
2017-08-10	2.4249	16.4	4.0789	16.7	0	0
2017-08-11	2.6422	16.2	4.0861	16.4	0	0
2017-08-12	2.8176	16	4.0988	16.2	0	0
2017-08-13	3.0396	17.3	4.0886	17.2	0	0
2017-08-14	3.2949	17.8	4.0889	17.7	0	0
2017-08-15	3.5197	19.9	4.0495	19.4	0	0
2017-08-16	3.6675	18.1	4.1294	18.1	0	0
2017-08-17	3.7924	18.5	4.1405	18.4	0	0
2017-08-18	3.8519	18.8	4.0377	18.6	13	0
2017-08-19	3.7397	17	2.1829	17.4	0	0
2017-08-20	3.708	16	2.3495	16.5	0	0
2017-08-21	3.7429	16.8	2.4893	17	0	0
2017-08-22	3.7925	18.6	2.6732	18.5	0	0
2017-08-23	3.8565	20	2.8882	19.5	0	0
2017-08-24	3.9163	19.1	3.2044	19.1	0	0
2017-08-25	3.9633	20.3	3.5282	20	0	0
2017-08-26	4.0048	19.9	3.7572	19.8	0	0
2017-08-27	4.0326	20.7	3.8751	20.5	0	0
2017-08-28	4.0432	21.1	3.9578	20.8	0	0
2017-08-29	4.0529	22	4.0227	21.6	0	0
2017-08-30	4.0831	21.5	4.0805	21.3	0	0
2017-08-31	4.0882	18.1	4.1922	18.7	0	0
2017-09-01	4.0872	16.5	4.2675	17.2	7	0
2017-09-02	4.0401	15.5	4.321	16.1	0	0
2017-09-03	3.9515	15.7	4.3293	16.2	0	0
2017-09-04	3.9419	16.9	2.3701	16.9	1	0
2017-09-05	3.8526	17.8	2.4696	17.6	0	0
2017-09-06	3.8631	17.4	2.6889	17.5	1	0
2017-09-07	3.9226	17.2	2.8871	17.2	0	0
2017-09-08	3.9738	17	3.1917	17	0	0
2017-09-09	3.9914	16.9	2.0732	16.9	8	0
2017-09-10	3.9403	15.4	2.1062	15.7	0	0
2017-09-11	3.8789	16.4	2.2814	16.4	3	0
2017-09-12	3.868	15.3	2.3761	15.5	1	0
2017-09-13	3.8473	16.8	2.4667	16.5	1	0
2017-09-14	3.5572	16.5	2.077	16.6	7	0
2017-09-15	2.732	15.1	2.0817	15.5	4	0
2017-09-16	2.4045	14	2.0933	14.6	0	0
2017-09-17	2.0952	14	2.0657	14.2	13	0
2017-09-18	2.0923	13.4	2.0694	13.7	0	0
2017-09-19	2.1222	13.3	2.0844	13.6	0	0
2017-09-20	2.2054	13	2.161	13.4	0	0
2017-09-21	2.3374	13.1	2.2611	13.5	0	0
2017-09-22	2.4677	14.9	2.3454	14.8	0	0
2017-09-23	2.6078	14.1	2.3837	14.3	0	0
2017-09-24	2.684	15.1	2.4499	15.1	0	0
2017-09-25	2.7785	16.6	2.5327	16.3	0	0
2017-09-26	2.8685	16.6	2.6233	16.5	1	0
2017-09-27	2.9469	15.5	2.6713	15.6	0	0
2017-09-28	3.0374	15.9	2.7511	15.9	0	0
2017-09-29	3.1419	16.8	2.8563	16.6	0	0
2017-09-30	3.2506	16.8	2.9976	16.8	5	0
2017-10-01	3.3258	15.9	3.1231	16	2	0
2017-10-02	3.3033	17	3.1227	16.7	1	0
2017-10-03	3.235	17.7	3.0963	17.4	0	0
2017-10-04	3.2172	15.6	3.0379	15.8	0	0
2017-10-05	3.252	14.4	3.0801	14.7	0	0
2017-10-06	3.2911	15.6	3.1452	15.6	0	0
2017-10-07	3.3375	13.2	3.2399	13.7	0	0
2017-10-08	3.3826	13.1	3.3347	13.4	0	0
2017-10-09	3.4097	15.1	3.3787	14.9	0	0
2017-10-10	3.4391	15.2	3.4344	15.1	0	0
2017-10-11	3.4809	14.5	3.5111	14.6	0	0
2017-10-12	3.5269	15	3.5799	15	0	0
2017-10-13	3.5547	14.5	3.6332	14.6	0	0
2017-10-14	3.5963	15.1	3.6983	15	0	0
2017-10-15	3.6269	16	3.7532	15.8	0	0
2017-10-16	3.6481	16.8	3.7924	16.6	0	0
2017-10-17	3.6796	16.6	3.8429	16.5	0	0
2017-10-18	3.7181	16.9	3.8922	16.7	0	0
2017-10-19	3.7398	16.7	3.9195	16.5	0	0
2017-10-20	3.7689	16.3	3.9588	16.2	1	0
2017-10-21	3.7977	16	3.9995	15.8	1	0
2017-10-22	3.8476	14.5	4.0512	14.4	2	0
2017-10-23	3.8822	14.3	4.1127	14.3	0	0
2017-10-24	3.8939	14.5	4.1366	14.4	0	0
2017-10-25	2.0883	14.5	3.9845	14.3	0	0
2017-10-26	2.1197	14.9	2.0828	14.8	0	0
2017-10-27	2.1978	15.9	2.1526	15.6	0	0
2017-10-28	2.2882	14.9	2.2432	14.9	0	0
2017-10-29	2.4002	13	2.3271	13.3	0	0
2017-10-30	2.4749	13.4	2.3606	13.6	1	0
2017-10-31	2.5491	11.2	2.4082	11.6	0	0
2017-11-01	2.6037	10.5	2.4642	10.8	0	0
2017-11-02	2.6474	12	2.5295	12	0	0
2017-11-03	2.077	13	2.08	12.8	0	0
2017-11-04	2.0791	12.7	2.0822	12.6	0	0
2017-11-05	2.0521	12.4	2.0626	12.4	8	0
2017-11-06	2.0489	10.7	2.0657	11	0	0
2017-11-07	2.0581	9.1	2.0695	9.5	0	0
2017-11-08	2.0382	9.8	2.0541	9.9	5	0
2017-11-09	2.0341	10	2.0541	10	2	0
2017-11-10	2.0341	10.2	2.058	10.2	0	0
2017-11-11	2.0433	11	2.0637	10.8	3	0
2017-11-12	2.0285	12	2.0502	11.8	6	0
2017-11-13	2.0216	10.3	2.0462	10.6	0	0
2017-11-14	2.0321	8.9	2.0541	9.3	0	0
2017-11-15	2.0422	8.3	2.0611	8.7	0	0
2017-11-16	2.0518	8	2.073	8.3	0	0
2017-11-17	2.0619	8.4	2.0898	8.6	0	0
2017-11-18	2.0761	8.4	2.1143	8.6	0	0
2017-11-19	2.0979	7.4	2.1446	7.8	0	0
2017-11-20	2.1126	8	2.1679	8.1	0	0
2017-11-21	2.1273	8	2.1838	8.1	0	0
2017-11-22	2.1374	8.6	2.1963	8.6	0	0
2017-11-23	2.1438	10	2.209	9.8	0	0
2017-11-24	2.0904	10.7	2.0466	10.6	14	0
2017-11-25	2.0382	10.7	2.0341	10.7	15	0
2017-11-26	2.0356	8.1	2.0419	8.5	0	0
2017-11-27	2.0389	7.5	2.0462	7.9	0	0
2017-11-28	2.0443	7.9	2.0502	8	6	0
2017-11-29	2.0216	7.2	2.03	7.4	0	0
2017-11-30	2.0216	6.3	2.0382	6.6	1	0
2017-12-01	2.0216	6.2	2.0382	6.4	1	0
2017-12-02	2.0277	5.5	2.0414	5.9	0	0
2017-12-03	2.0341	4.6	2.0462	4.9	0	0
2017-12-04	2.0382	5.3	2.0502	5.4	0	0
2017-12-05	2.0426	6.5	2.0541	6.5	0	0
2017-12-06	2.0484	5.2	2.0619	5.8	0	0
2017-12-07	2.0502	5.3	2.0695	5.5	3	0
2017-12-08	2.0176	7.2	2.0382	7.1	5	0
2017-12-09	2.0174	5.5	2.0422	6.1	0	0
2017-12-10	2.0083	8.1	2.0238	7.2	63	0
2017-12-11	2.0023	9	2.0174	8.8	18	0
2017-12-12	2.001	6.8	2.0172	7.4	0	0
2017-12-13	2.004	7.2	2.0175	7.3	11	0
2017-12-14	1.9949	9	2.0131	8.7	19	0
2017-12-15	1.9955	8.2	2.0125	8.3	10	0
2017-12-16	1.9955	6.5	2.0131	7	0	0
2017-12-17	1.9979	6.3	2.0216	6.7	1	0
2017-12-18	1.9996	7.9	2.0258	7.7	3	0
2017-12-19	1.9955	6.3	2.0173	6.8	0	0
2017-12-20	2	5.8	2.0258	6.4	0	0
2017-12-21	2.0068	7.2	2.03	7.1	0	0
2017-12-22	2.0131	8.1	2.0341	7.9	0	0
2017-12-23	2.0174	8.3	2.0382	8.2	0	0
2017-12-24	2.0221	8.6	2.0422	8.5	0	0
2017-12-25	2.0288	7.8	2.0502	7.8	0	0
2017-12-26	2.0067	7.5	2.0501	7.5	5	0
2017-12-27	1.996	7.6	2.0216	7.6	13	0
2017-12-28	2	5.9	2.0258	6.3	0	0
2017-12-29	1.993	7	2.0201	6.9	13	0
2017-12-30	1.9926	10	2.0146	9.4	10	0
2017-12-31	1.9955	9.2	2.0215	9.1	2	0
2018-01-01	1.9904	9	2.0131	8.9	38	0
2018-01-02	1.9865	8.8	2.0088	8.7	7	0
2018-01-03	1.9888	11.2	2.0088	10.6	5	0
2018-01-04	1.9886	11.5	2.0088	11.1	6	0
2018-01-05	1.9837	11.7	2.0081	11.4	18	0
2018-01-06	1.9865	10.2	2.0088	10.2	1	0
2018-01-07	1.9819	9.3	2.0088	9.3	14	0
2018-01-08	1.9843	9.5	2.0051	9.4	1	0
2018-01-09	1.9865	8.7	2.0088	8.7	0	0
2018-01-10	1.9865	8.7	2.0044	8.6	4	0
2018-01-11	1.9837	8.5	2.0044	8.5	11	0
2018-01-12	1.9865	7.8	2.0105	8	0	0
2018-01-13	1.991	7	2.0216	7.3	0	0
2018-01-14	1.991	7.2	2.0127	7.3	2	0
2018-01-15	1.991	7.3	2.0174	7.3	6	0
2018-01-16	1.9844	9.3	2.0088	9	5	0
2018-01-17	1.9842	8.9	2.0088	8.8	5	0
2018-01-18	1.9865	8.9	2.0096	8.8	3	0
2018-01-19	1.9865	9.3	2.0088	9.2	4	0
2018-01-20	1.98	8.9	2.0088	8.7	25	0
2018-01-21	1.9773	10.8	2.0044	10.4	10	0
2018-01-22	1.9795	11.1	2.0044	10.7	3	0
2018-01-23	1.9819	9.8	2.0044	9.7	0	0
2018-01-24	1.9844	10.4	2.0131	10.2	0	0
2018-01-25	1.9865	10.5	2.0174	10.3	16	0
2018-01-26	1.9819	9.1	2.0044	9.2	0	0
2018-01-27	1.982	7.9	2.0088	8.3	0	0
2018-01-28	1.9865	7.3	2.0174	7.7	1	0
2018-01-29	1.991	7.9	2.0216	8.1	0	0
2018-01-30	1.9975	9	2.0258	8.9	0	0
2018-01-31	2.0044	9.2	2.03	9.1	0	0
2018-02-01	1.9865	8.3	2.0131	8.4	5	0
2018-02-02	1.9865	6.6	2.0131	7.1	0	0
2018-02-03	1.989	6.6	2.0174	7	6	0
2018-02-04	1.9865	6.1	2.0088	6.4	0	0
2018-02-05	1.9865	6.1	2.0131	6.5	0	0
2018-02-06	1.993	4.7	2.0216	5.2	0	0
2018-02-07	2.0044	4.8	2.0261	5.1	0	0
2018-02-08	2.0131	4.6	2.0341	4.9	0	0
2018-02-09	2.0216	3.8	2.0437	4.2	2	0
2018-02-10	2.0088	3.5	2.0341	3.8	0	0
2018-02-11	1.9884	6.2	2.0131	5.9	5	0
2018-02-12	1.9901	5.5	2.0131	5.7	0	0
2018-02-13	1.991	4.6	2.0195	5	1	0
2018-02-14	1.991	4.8	2.0174	5	10	0
2018-02-15	1.9865	8	2.0044	7.3	7	0
2018-02-16	1.9819	9	2.0044	8.7	7	0
2018-02-17	1.9819	9.2	2.0044	8.9	4	0
2018-02-18	1.9863	7.5	2.0044	7.6	5	0
2018-02-19	1.9846	7.9	2.0044	7.8	1	0
2018-02-20	1.9819	8.9	2.0044	8.6	3	0
2018-02-21	1.9841	7.7	2.008	7.9	0	0
2018-02-22	1.9865	5.6	2.0174	6.2	0	0
2018-02-23	1.999	4.8	2.0229	5.2	0	0
2018-02-24	2.0121	3.9	2.0302	4.3	0	0
2018-02-25	2.0216	4.2	2.0422	4.7	0	0
2018-02-26	2.0353	3.2	2.0582	3.8	0	0
2018-02-27	2.0573	2.2	2.0857	2.7	0	0
2018-02-28	2.085	1.8	2.1188	2.1	0	0
2018-03-01	2.0216	2.8	2.0563	3	4	0
2018-03-02	2.0131	6.1	2.0382	5.9	4	0
2018-03-03	2.0112	6.7	2.0382	6.5	0	0
2018-03-04	2.0085	8	2.0272	7.8	6	0
2018-03-05	2.0016	7.4	2.0269	7.4	0	0
2018-03-06	2.0028	7.8	2.0332	7.8	5	0
2018-03-07	1.991	7.2	2.0174	7.2	3	0
2018-03-08	1.9935	7.1	2.0175	7.2	0	0
2018-03-09	2	8.7	2.0258	8.6	0	0
2018-03-10	2.013	10	2.03	9.7	0	0
2018-03-11	2.0216	10.4	2.0382	10.2	0	0
2018-03-12	1.9983	10.3	2.0249	10	13	0
2018-03-13	1.9955	9	2.0177	9	0	0
2018-03-14	1.9981	8.7	2.0258	8.8	0	0
2018-03-15	1.9913	9.5	2.0131	9.4	8	0
2018-03-16	1.991	9.2	2.0088	9.1	2	0
2018-03-17	1.9931	8.4	2.0131	8.4	1	0
2018-03-18	1.9955	7.5	2.0177	7.7	1	0
2018-03-19	1.9955	7.3	2.0247	7.5	6	0
2018-03-20	1.991	6.1	2.0088	6.3	1	0
2018-03-21	1.9955	5.6	2.0174	5.9	0	0
2018-03-22	2.0107	5.6	2.0262	5.9	0	0
2018-03-23	2.0258	6.5	2.0382	6.6	0	0
2018-03-24	2.0005	7.5	2.0216	7.4	5	0
2018-03-25	2	8.6	2.0216	8.3	0	0
2018-03-26	2	8.6	2.0253	8.4	0	0
2018-03-27	1.9928	9.3	2.0128	9	12	0
2018-03-28	1.9896	10.5	2.0088	10.2	10	0
2018-03-29	1.9885	9.4	2.0088	9.1	0	0
2018-03-30	1.9849	9.2	2.0056	9.1	6	0
2018-03-31	1.9819	8.9	2.0024	8.7	12	0
2018-04-01	1.9865	8.9	2.0044	8.7	1	0
2018-04-02	1.991	9.5	2.0131	9.3	0	0
2018-04-03	2.0089	10.7	2.0215	10.4	0	0
2018-04-04	2.028	11	2.0358	10.8	5	0
2018-04-05	1.9975	10.8	2.0276	10.5	1	0
2018-04-06	2	10.6	2.03	10.5	0	0
2018-04-07	2.0232	12.2	2.0382	12	5	0
2018-04-08	1.9955	11.8	2.0382	11.6	4	0
2018-04-09	1.9955	11.8	2.0258	11.6	0	0
2018-04-10	1.991	11.5	2.0131	11.2	5	0
2018-04-11	1.9911	11.3	2.0131	11.2	1	0
2018-04-12	1.9888	11.4	2.0178	11.3	7	0
2018-04-13	1.9902	12	2.0088	11.7	4	0
2018-04-14	1.9866	13	2.0088	12.7	2	0
2018-04-15	1.9955	12.5	2.0205	12.4	0	0
2018-04-16	2.0156	12.7	2.03	12.5	0	0
2018-04-17	2.0451	12.5	2.0819	12.6	0	0
2018-04-18	2.1211	13.9	2.2104	14.1	0	0
2018-04-19	2.2606	14.9	2.3408	15.1	0	0
2018-04-20	2.445	15.3	2.4053	15.6	0	0
2018-04-21	2.5779	15.7	2.4694	16	0	0
2018-04-22	2.6677	16.1	2.5575	16.5	0	0
2018-04-23	2.7358	15.9	2.6246	16.3	0	0
2018-04-24	2.8002	14.7	2.6746	15.2	0	0
2018-04-25	2.8669	14.7	2.7329	15.2	0	0
2018-04-26	2.924	13.2	2.7875	13.7	0	0
2018-04-27	2.9928	12.7	2.8532	13.4	0	0
2018-04-28	3.0373	12.3	2.9104	12.9	3	0
2018-04-29	3.0522	12.4	2.9518	12.8	1	0
2018-04-30	3.0792	12.1	2.9955	12.3	2	0
2018-05-01	3.1139	11.2	3.0515	11.4	0	0
2018-05-02	3.1655	10.7	3.1031	11	0	0
2018-05-03	3.1764	12	3.1265	12.1	4	0
2018-05-04	3.1993	11.6	3.163	11.9	0	0
2018-05-05	3.2282	12.5	3.1997	12.9	0	0
2018-05-06	3.2519	14.1	3.2287	14.4	0	0
2018-05-07	3.2934	15.1	3.2749	15.4	0	0
2018-05-08	3.3426	15.9	3.3385	16.2	0	0
2018-05-09	3.3638	15.2	3.3873	15.4	0	0
2018-05-10	2.5961	14.2	3.4334	14.4	0	0
2018-05-11	2.7484	13.4	3.4689	13.7	0	0
2018-05-12	2.1401	14.2	3.4639	14.6	14	0
2018-05-13	2.059	12.2	2.9742	12.4	2	0
2018-05-14	2.0687	12	2.8268	12.3	0	0
2018-05-15	2.1015	12.9	2.7986	12.8	2	0
2018-05-16	2.1861	14.1	2.846	14.1	0	0
2018-05-17	2.3247	14.8	2.9403	14.8	0	0
2018-05-18	2.5042	14.7	3.0635	14.8	0	0
2018-05-19	2.6558	14.8	3.1863	15.3	0	0
2018-05-20	2.7941	14.7	3.3174	15.3	0	0
2018-05-21	2.947	15.5	3.4093	16	0	0
2018-05-22	3.1098	15.4	3.5052	15.9	0	0
2018-05-23	3.2564	16	3.5578	16.5	0	0
2018-05-24	3.3472	16	3.603	16.2	0	0
2018-05-25	3.4127	16.5	3.6397	16.6	2	0
2018-05-26	3.436	16.8	3.6503	16.6	11	0
2018-05-27	2.0502	16.4	2.0502	16.3	5	0
2018-05-28	2.0761	16.9	2.096	16.9	0	0
2018-05-29	2.0619	17	2.0502	16.8	25	0
2018-05-30	2.0587	16.1	2.058	16	1	0
2018-05-31	2.079	16.4	2.1105	16.2	7	0
2018-06-01	2.0481	16.3	2.0548	16.1	0	0
2018-06-02	2.0753	16.7	2.0855	16.6	0	0
2018-06-03	2.1662	17.7	2.2194	17.7	46	0
2018-06-04	2.0502	17.7	2.0462	17.6	53	0
2018-06-05	2.0436	17.3	2.0481	17.2	1	0
2018-06-06	2.0341	16.9	2.0216	16.6	0	0
2018-06-07	2.0354	17.1	2.0307	16.8	0	0
2018-06-08	2.0527	17.4	2.0513	17.2	0	0
2018-06-09	2.1039	18.7	2.1492	18.4	0	0
2018-06-10	2.2035	18.2	2.2668	18.2	4	0
2018-06-11	2.0544	18.2	2.0462	18	36	0
2018-06-12	2.048	17.1	2.0459	17.1	35	0
2018-06-13	2.0323	17.4	2.03	17.2	5	0
2018-06-14	2.0433	17.4	2.0471	17.4	0	0
2018-06-15	2.03	17.1	2.0462	17.1	10	0
2018-06-16	2.0294	16.5	2.0458	16.4	0	0
2018-06-17	2.0454	16.6	2.0648	16.6	0	0
2018-06-18	2.0741	16.8	2.1468	16.9	0	0
2018-06-19	2.144	17	2.2363	16.9	0	0
2018-06-20	2.2759	18.9	2.3431	18.7	0	0
2018-06-21	2.46	19.9	2.4168	20	0	0
2018-06-22	2.622	18.2	2.513	19.1	0	0
2018-06-23	2.7122	17.4	2.6201	18.3	0	0
2018-06-24	2.8217	17.8	2.6913	18.6	0	0
2018-06-25	2.9433	18	2.782	18.7	0	0
2018-06-26	3.0595	18.8	2.874	19.5	0	0
2018-06-27	3.1947	19.7	3.007	20.4	0	0
2018-06-28	3.3197	20	3.1415	20.6	0	0
2018-06-29	3.4084	19.8	3.2701	20.6	0	0
2018-06-30	3.4755	20.4	3.3765	21	0	0
2018-07-01	3.5305	21.3	3.4616	21.7	6	0
2018-07-02	3.5659	21	3.53	21.4	5	0
2018-07-03	3.5967	20.5	3.5591	20.8	0	0
2018-07-04	3.623	20.2	3.6112	20.6	36	0
2018-07-05	2.0555	19.3	2.0629	19.5	2	0
2018-07-06	2.0881	19.2	2.1315	19.5	0	0
2018-07-07	2.1891	19.1	2.3112	19	0	0
2018-07-08	2.4207	20	2.4486	20.1	0	0
2018-07-09	2.6528	20.4	2.629	20.7	0	0
2018-07-10	2.8515	20.2	2.8046	20.6	0	0
2018-07-11	3.0643	20	3.0447	20.7	0	0
2018-07-12	3.2847	19.3	3.2709	20.2	0	0
2018-07-13	3.4247	19.4	3.4635	20.3	0	0
2018-07-14	3.523	19.9	3.599	20.7	0	0
2018-07-15	3.6143	20.7	3.6977	21.2	0	0
2018-07-16	3.683	20.3	3.7713	21	14	0
2018-07-17	3.6663	19.8	3.8295	20.1	0	0
2018-07-18	3.6789	19.3	3.8673	19.5	1	0
2018-07-19	3.685	19.7	3.8826	19.8	0	0
2018-07-20	3.7296	20	3.9233	20.4	0	0
2018-07-21	3.7794	19	3.9684	19.6	0	0
2018-07-22	3.8092	18.9	4.0037	19.2	0	0
2018-07-23	3.8404	19.3	4.0315	19.7	0	0
2018-07-24	3.8763	20	4.0457	20.5	0	0
2018-07-25	3.9113	20.5	4.0688	20.9	0	0
2018-07-26	3.9364	20.7	4.085	21.3	0	0
2018-07-27	3.9629	21	4.094	21.7	1	0
2018-07-28	3.9879	20.7	4.1246	21.3	0	0
2018-07-29	4.0208	19.6	4.1657	20.1	0	0
2018-07-30	4.0518	20	4.1895	20.3	0	16
2018-07-31	3.6485	20.7	4.188	20.9	0	16
2018-08-01	2.116	19.8	4.1992	20.2	0	0
2018-08-02	2.1099	20	4.1973	20.2	0	0
2018-08-03	2.3528	21	4.1524	21.3	0	0
2018-08-04	2.3919	21.4	4.1421	21.9	0	16
2018-08-05	2.1237	21.9	2.1027	22.5	0	0
2018-08-06	2.3836	21.7	2.3779	22.1	0	0
2018-08-07	2.7126	22.1	2.5544	22.3	0	0
2018-08-08	2.9363	20.9	2.7138	21.2	0	0
2018-08-09	3.1513	19.8	2.8751	20.2	14	0
2018-08-10	3.1725	18.1	3.0249	18.6	0	0
2018-08-11	3.2887	17.8	3.1687	18.3	0	0
2018-08-12	3.4288	18.4	3.3203	18.7	0	0
2018-08-13	3.5365	20	3.5054	20	1	16
2018-08-14	2.0898	19.7	2.0904	19.7	0	0
2018-08-15	2.1896	18.5	2.2733	18.8	0	0
2018-08-16	2.4562	19.2	2.4503	19.3	0	0
2018-08-17	2.708	19.5	2.6242	19.7	0	0
2018-08-18	2.9534	18.3	2.7919	18.7	0	0
2018-08-19	3.2674	18.4	3.0236	18.7	0	24
2018-08-20	2.0859	18.6	2.0846	18.9	0	24
2018-08-21	2.1493	19.7	2.2402	19.7	0	0
2018-08-22	2.3621	20.1	2.4282	20.1	0	0
2018-08-23	2.6562	20.9	2.6014	20.8	0	0
2018-08-24	2.8713	20.1	2.7653	20.3	0	0
2018-08-25	3.1044	18.1	2.9814	18.6	0	0
2018-08-26	3.3255	17.7	3.1899	18	0	0
2018-08-27	3.5217	18.3	3.4046	18.3	0	0
2018-08-28	3.6312	19.1	3.606	19	3	0
2018-08-29	3.7238	19.9	3.7599	19.8	5	0
2018-08-30	3.7728	17.4	3.8801	17.8	0	0
2018-08-31	3.832	18.1	3.9698	18.1	0	0
2018-09-01	3.8794	16.9	4.0574	17.2	0	0
2018-09-02	3.9519	16.9	4.1388	17.1	0	0
2018-09-03	4.0055	17	4.1937	17.2	0	0
2018-09-04	4.0581	18	4.2221	18	0	0
2018-09-05	4.0873	18.5	4.2554	18.5	0	0
2018-09-06	2.0807	19	4.2591	19	20	0
2018-09-07	2.1322	17.7	4.2626	17.9	0	0
2018-09-08	2.3534	17	4.263	17.3	0	0
2018-09-09	2.6383	17.5	4.2626	17.6	0	0
2018-09-10	2.839	17.9	4.2583	17.9	0	0
2018-09-11	3.1069	17.8	4.2674	17.9	0	0
2018-09-12	3.4658	18.7	4.2691	18.6	0	24
2018-09-13	2.0936	19.3	2.0847	19.3	0	24
2018-09-14	2.178	18.7	2.1946	18.8	0	0
2018-09-15	2.3454	17.1	2.3768	17.5	0	0
2018-09-16	2.5663	16.5	2.4976	16.9	0	0
2018-09-17	2.7409	17.3	2.6455	17.4	0	0
2018-09-18	2.0803	18.7	2.0708	18.6	0	0
2018-09-19	2.1109	18.8	2.1282	18.6	0	0
2018-09-20	2.2179	18.5	2.326	18.5	0	0
2018-09-21	2.3956	19.1	2.4299	19	7	0
2018-09-22	2.4448	16.3	2.479	16.9	0	0
2018-09-23	2.5645	18.3	2.5824	18	1	0
2018-09-24	2.6235	16.2	2.651	16.8	0	0
2018-09-25	2.7163	14.5	2.7786	15.2	0	0

## Sheet: Table S4
Supplementary Table S4 Raw data for daily rainfall, pF (i.e. soil hydric potential), and temperatures registered from September 2016 to September 2018 at the north and south probes under tree III-11.
Date	pF nord	T °C nord	pF sud	T °C sud	Rainfall	Irrigation
2016-09-01	4.9448	19.7	5.5978	19	0	0
2016-09-02	4.8606	19.8	5.3709	19	0	0
2016-09-03	4.8282	19.4	5.267	18.7	0	0
2016-09-04	4.8177	19.6	5.2943	18.7	0	0
2016-09-05	4.8063	20	5.293	19.2	0	0
2016-09-06	4.7871	20.5	5.2695	19.8	0	0
2016-09-07	4.7122	20.9	5.1889	20.2	0	0
2016-09-08	4.6649	22	5.0841	21	0	0
2016-09-09	4.6722	19.3	5.0693	18.6	0	0
2016-09-10	4.7253	19.1	5.2133	18.4	0	0
2016-09-11	4.7668	19.6	5.2793	18.7	0	0
2016-09-12	4.7483	20.4	5.2738	19.4	0	0
2016-09-13	4.6536	22.4	5.0957	21.1	19	0
2016-09-14	1.9866	19.6	2.0815	19.1	17	0
2016-09-15	1.9819	17.7	2.0697	17.6	0	0
2016-09-16	2.0217	17.6	2.1047	17.4	7	0
2016-09-17	1.9842	16.7	2.0694	16.6	0	0
2016-09-18	2.0254	16.4	2.1135	16.4	0	0
2016-09-19	2.1119	16.3	2.1684	16.2	0	0
2016-09-20	2.2061	16.2	2.2353	16.2	0	0
2016-09-21	2.3141	16.1	2.3011	15.9	0	0
2016-09-22	2.3502	15.9	2.3438	15.8	0	0
2016-09-23	2.4011	16.3	2.4233	16.1	0	0
2016-09-24	2.4648	16	2.502	15.8	0	0
2016-09-25	2.5285	17.6	2.5714	17	0	0
2016-09-26	2.5846	15.5	2.6375	15.4	0	0
2016-09-27	2.6277	15	2.6768	14.9	0	0
2016-09-28	2.6581	16.2	2.7122	15.8	0	0
2016-09-29	2.6872	16.5	2.756	16	0	0
2016-09-30	2.7156	18	2.8046	17.2	0	0
2016-10-01	2.7477	17.4	2.7546	17	4	0
2016-10-02	2.7077	16.1	2.6542	15.9	1	0
2016-10-03	2.686	14.1	2.6815	14.2	0	0
2016-10-04	2.7072	14.1	2.7124	14	0	0
2016-10-05	2.7327	15.9	2.7669	15.4	0	0
2016-10-06	2.7665	15.3	2.8262	15.1	0	0
2016-10-07	2.8149	12.2	2.8989	12.5	0	0
2016-10-08	2.8599	11.5	2.9726	11.8	0	0
2016-10-09	2.9026	13.1	3.0374	12.9	0	0
2016-10-10	2.9454	11.7	3.1133	11.8	0	0
2016-10-11	2.9813	12	3.1722	12	0	0
2016-10-12	3.0175	11.4	3.2289	11.4	0	0
2016-10-13	3.0513	12.3	3.2853	12.2	3	0
2016-10-14	3.0796	13.2	3.3518	13	0	0
2016-10-15	3.1039	12.3	3.4135	12.2	0	0
2016-10-16	3.1196	13	3.4697	12.8	0	0
2016-10-17	3.135	14.2	3.5172	13.8	5	0
2016-10-18	3.0207	12.6	3.5327	12.7	0	0
2016-10-19	2.9154	13.2	3.5102	13	0	0
2016-10-20	2.8925	10.8	3.5187	11.2	0	0
2016-10-21	2.8903	9.4	3.5214	9.9	0	0
2016-10-22	2.909	9.7	3.5346	10	0	0
2016-10-23	2.933	12	3.5524	11.7	0	0
2016-10-24	2.9563	14.2	3.5653	13.5	4	0
2016-10-25	2.8363	12.5	3.5612	12.4	2	0
2016-10-26	2.3103	13.4	3.5165	13.1	1	0
2016-10-27	2.306	11.7	3.4739	11.8	0	0
2016-10-28	2.3254	11.3	3.4262	11.4	0	0
2016-10-29	2.3575	10.4	3.3998	10.6	0	0
2016-10-30	2.4024	10.9	3.3775	11	0	0
2016-10-31	2.4482	10.7	3.3795	10.9	0	0
2016-11-01	2.4964	11.7	3.3857	11.5	0	0
2016-11-02	2.5387	11.5	3.4117	11.4	0	0
2016-11-03	2.5776	11.2	3.4457	11.1	0	0
2016-11-04	2.6139	9.8	3.4949	9.9	0	0
2016-11-05	1.958	12	2.0541	11.7	23	0
2016-11-06	1.9679	10.2	2.0657	10.2	0	0
2016-11-07	1.9932	8.9	2.0966	8.9	1	0
2016-11-08	2.0092	8.9	2.1126	8.9	0	0
2016-11-09	1.9541	10.1	2.052	9.8	11	0
2016-11-10	1.9533	10.6	2.0502	10.3	2	0
2016-11-11	1.9532	11.3	2.0541	10.9	1	0
2016-11-12	1.9582	10.4	2.058	10.1	1	0
2016-11-13	1.9483	11.4	2.0444	11.1	3	0
2016-11-14	1.9483	10.8	2.05	10.5	0	0
2016-11-15	1.9533	10.2	2.0541	9.9	0	0
2016-11-16	1.96	11.2	2.0641	10.9	0	0
2016-11-17	1.9678	11.5	2.077	11.2	0	0
2016-11-18	1.9475	12	2.0508	11.6	11	0
2016-11-19	1.9418	10.7	2.0422	10.5	9	0
2016-11-20	1.9483	11	2.0502	10.7	0	0
2016-11-21	1.9492	11.7	2.0514	11.3	0	0
2016-11-22	1.9582	11	2.058	10.7	1	0
2016-11-23	1.9382	11.1	2.0382	10.8	9	0
2016-11-24	1.9321	11.6	2.03	11.2	8	0
2016-11-25	1.9279	11.2	2.0286	10.9	11	0
2016-11-26	1.9331	9.9	2.0341	9.6	0	0
2016-11-27	1.9387	9.7	2.0439	9.4	0	0
2016-11-28	1.9478	9.2	2.0502	9.1	0	0
2016-11-29	1.9568	7.9	2.0619	7.9	0	0
2016-11-30	1.9674	8	2.077	7.9	0	0
2016-12-01	1.9819	7.5	2.0919	7.4	0	0
2016-12-02	1.9993	6.6	2.1093	6.5	0	0
2016-12-03	2.017	6	2.1249	5.9	0	0
2016-12-04	2.0304	5.9	2.1359	5.7	0	0
2016-12-05	2.0348	7.8	2.1391	7.4	0	0
2016-12-06	2.0436	7.9	2.1455	7.4	0	0
2016-12-07	2.0546	7.7	2.1547	7.3	0	0
2016-12-08	2.0672	7.4	2.1616	7	0	0
2016-12-09	2.078	7.6	2.1701	7.2	0	0
2016-12-10	2.09	7.2	2.1768	6.8	0	0
2016-12-11	2.1016	7	2.1855	6.7	0	0
2016-12-12	2.1033	8.3	2.1849	7.9	0	0
2016-12-13	2.109	7.9	2.1927	7.5	0	0
2016-12-14	2.1246	7.4	2.1991	7.1	0	0
2016-12-15	2.1382	7.3	2.2067	6.9	1	0
2016-12-16	2.14	8.1	2.2023	7.8	0	0
2016-12-17	2.1366	7.7	2.1963	7.2	0	0
2016-12-18	2.1398	7.8	2.197	7.3	0	0
2016-12-19	2.1511	7.3	2.1991	7	0	0
2016-12-20	2.1675	6.6	2.2047	6.3	0	0
2016-12-21	2.186	5.7	2.2136	5.4	0	0
2016-12-22	2.1399	6.7	2.0402	6.4	11	0
2016-12-23	1.9483	7.9	2.0422	7.4	1	0
2016-12-24	1.944	8.8	2.0382	8.5	2	0
2016-12-25	1.9382	9.6	2.0341	9.2	1	0
2016-12-26	1.9382	10	2.0382	9.5	2	0
2016-12-27	1.9374	9.6	2.0382	9.2	0	0
2016-12-28	1.9389	7.3	2.044	7	0	0
2016-12-29	1.946	6.3	2.0502	6	0	0
2016-12-30	1.9485	7.9	2.0541	7.5	0	0
2016-12-31	1.9574	6.9	2.065	6.7	0	0
2017-01-01	1.963	6.7	2.0767	6.4	0	0
2017-01-02	1.9713	6.6	2.0876	6.3	0	0
2017-01-03	1.9806	5.9	2.0987	5.6	0	0
2017-01-04	1.9942	4.7	2.1126	4.4	0	0
2017-01-05	2.0076	5.1	2.1227	4.8	0	0
2017-01-06	2.0216	4.2	2.1326	4	0	0
2017-01-07	2.0392	3.4	2.1423	3.2	0	0
2017-01-08	2.0505	4.1	2.1487	3.8	0	0
2017-01-09	2.0541	5.6	2.1487	5.3	1	0
2017-01-10	1.9433	6.8	2.0393	6.5	7	0
2017-01-11	1.9445	7	2.0462	6.7	1	0
2017-01-12	1.9407	8.1	2.0424	7.6	6	0
2017-01-13	1.9286	7.2	2.03	6.9	4	0
2017-01-14	1.9329	5.7	2.0328	5.5	0	0
2017-01-15	1.9341	5.8	2.0386	5.6	8	0
2017-01-16	1.9239	7.1	2.0258	6.8	1	0
2017-01-17	1.9279	5.4	2.0301	5.2	0	0
2017-01-18	1.9331	3.6	2.0382	3.7	0	0
2017-01-19	1.9464	2.7	2.0462	2.7	0	0
2017-01-20	1.9544	2.4	2.0541	2.3	0	0
2017-01-21	1.9582	2.7	2.0619	2.6	0	0
2017-01-22	1.9629	3	2.0702	2.9	0	0
2017-01-23	1.9677	3.2	2.0807	3	0	0
2017-01-24	1.9766	2.9	2.0916	2.8	0	0
2017-01-25	1.9866	2.9	2.1022	2.7	0	0
2017-01-26	2.0043	2.2	2.116	2	0	0
2017-01-27	2.0174	3.4	2.1227	3.1	0	0
2017-01-28	2.021	4.9	2.1248	4.6	2	0
2017-01-29	1.9949	5.2	2.1131	4.8	0	0
2017-01-30	1.962	7	2.0797	6.6	10	0
2017-01-31	1.9382	7.8	2.0383	7.3	1	0
2017-02-01	1.9382	8	2.0429	7.5	0	0
2017-02-02	1.9382	8.6	2.0462	8.1	3	0
2017-02-03	1.9302	7.9	2.0323	7.5	11	0
2017-02-04	1.9212	8.1	2.0216	7.6	8	0
2017-02-05	1.9216	8.6	2.0215	8.2	2	0
2017-02-06	1.919	7.5	2.0214	7.2	0	0
2017-02-07	1.9173	8.5	2.0174	8.1	1	0
2017-02-08	1.9173	7.9	2.0131	7.6	5	0
2017-02-09	1.9226	6.6	2.0216	6.5	0	0
2017-02-10	1.9279	5.7	2.03	5.7	0	0
2017-02-11	1.9346	5.6	2.0382	5.5	0	0
2017-02-12	1.943	5.6	2.0422	5.4	0	0
2017-02-13	1.9483	8.2	2.0488	7.7	0	0
2017-02-14	1.9526	9.1	2.0541	8.6	0	0
2017-02-15	1.9547	8.9	2.0541	8.6	0	0
2017-02-16	1.9677	8.8	2.0602	8.6	0	0
2017-02-17	1.9844	7.8	2.0707	8	0	0
2017-02-18	2.0097	7.6	2.0846	8	0	0
2017-02-19	2.0413	6.9	2.1023	7.4	0	0
2017-02-20	2.0648	7.8	2.1194	7.8	0	0
2017-02-21	2.0783	9.5	2.1267	9	0	0
2017-02-22	2.0815	9.7	2.1326	9.3	0	0
2017-02-23	2.0891	9	2.1417	8.8	0	0
2017-02-24	2.0809	8.1	2.1392	8.2	0	0
2017-02-25	2.077	6.5	2.1326	7	0	0
2017-02-26	2.0879	7.3	2.1359	7.4	0	0
2017-02-27	2.0888	9.4	2.1359	8.9	1	0
2017-02-28	1.9331	8.6	2.0341	8.4	7	0
2017-03-01	1.9304	8.1	2.0337	8	1	0
2017-03-02	1.9261	8.9	2.0258	8.7	1	0
2017-03-03	1.9279	9.3	2.034	9	0	0
2017-03-04	1.9173	9.6	2.0216	9.4	6	0
2017-03-05	1.9159	8.5	2.0174	8.5	1	0
2017-03-06	1.9113	10.1	2.0135	9.5	1	0
2017-03-07	1.9155	9.3	2.0174	9.1	2	0
2017-03-08	1.9103	10.5	2.0131	9.9	0	0
2017-03-09	1.916	10.9	2.0174	10.4	0	0
2017-03-10	1.9232	9.7	2.0274	9.6	0	0
2017-03-11	1.9346	9.9	2.0341	9.7	0	0
2017-03-12	1.9433	12.3	2.0382	11.6	1	0
2017-03-13	1.9173	11.2	2.0217	10.9	0	0
2017-03-14	1.9226	10	2.027	9.9	0	0
2017-03-15	1.9314	9.7	2.0341	9.7	0	0
2017-03-16	1.9433	9.8	2.0418	9.6	0	0
2017-03-17	1.963	10.5	2.0544	10.2	0	0
2017-03-18	1.9921	11.6	2.0768	11.2	0	0
2017-03-19	2.0364	11.6	2.1047	11.1	0	0
2017-03-20	2.063	11.6	2.126	11.2	0	0
2017-03-21	2.0008	11.3	2.117	11	1	0
2017-03-22	1.9433	9.3	2.0506	9.4	0	0
2017-03-23	1.9433	9	2.0502	9	0	0
2017-03-24	1.9483	7.6	2.0541	7.9	0	0
2017-03-25	1.9533	9.8	2.0618	9.5	1	0
2017-03-26	1.9624	9.4	2.0695	9.2	0	0
2017-03-27	1.9899	9.9	2.0885	9.6	0	0
2017-03-28	2.031	11.6	2.1151	11	0	0
2017-03-29	2.0739	11.3	2.1406	10.9	0	0
2017-03-30	2.1147	11.9	2.1623	11.4	0	0
2017-03-31	2.1564	13.4	2.1864	12.6	0	0
2017-04-01	2.2083	12	2.216	11.6	3	0
2017-04-02	2.1636	11.7	2.2129	11.4	0	0
2017-04-03	2.158	10.8	2.2152	10.8	0	0
2017-04-04	2.1764	11.9	2.2286	11.5	0	0
2017-04-05	2.2079	12.1	2.2551	11.7	0	0
2017-04-06	2.2485	11.5	2.2873	11.1	0	0
2017-04-07	2.28	11.1	2.3092	10.7	0	0
2017-04-08	2.2942	12.2	2.3266	11.6	0	0
2017-04-09	2.3103	13.5	2.3684	12.7	0	0
2017-04-10	2.3371	14.2	2.4294	13.3	0	15
2017-04-11	2.0834	13.6	2.3051	13.2	0	0
2017-04-12	1.963	12.2	2.0819	12.2	0	0
2017-04-13	2.0295	12.5	2.1488	12.3	0	0
2017-04-14	2.1366	12.7	2.2466	12.5	0	0
2017-04-15	2.2515	13	2.3243	12.7	0	0
2017-04-16	2.3014	12.3	2.4189	12.1	0	0
2017-04-17	2.3354	11.9	2.5154	11.8	0	0
2017-04-18	2.3748	12.2	2.6127	12.1	0	0
2017-04-19	2.426	11.1	2.6756	11.1	0	0
2017-04-20	2.4785	10.3	2.7322	10.3	0	0
2017-04-21	2.5279	10.4	2.7967	10.3	0	0
2017-04-22	2.5718	11.2	2.8758	11	0	0
2017-04-23	2.6162	12.6	2.9767	12.3	0	0
2017-04-24	2.6274	11.6	3.0872	11.9	0	0
2017-04-25	2.6246	12.3	3.1748	12.4	0	0
2017-04-26	2.6251	10.6	3.2369	10.8	0	0
2017-04-27	2.6381	9.3	3.2859	9.5	0	0
2017-04-28	2.6546	9.6	3.3254	9.6	0	0
2017-04-29	2.6771	9.9	3.3696	9.8	0	0
2017-04-30	2.7074	11.6	3.4187	11.2	7	0
2017-05-01	1.9389	10.3	2.0407	10.2	13	0
2017-05-02	1.9385	11.1	2.0439	10.8	2	0
2017-05-03	1.945	11.5	2.0541	11.3	0	0
2017-05-04	1.9582	11.7	2.0867	11.5	0	0
2017-05-05	1.9975	12.1	2.1679	12.1	0	0
2017-05-06	1.9435	13.7	2.0422	13.2	17	0
2017-05-07	1.9472	13.3	2.0513	13	0	0
2017-05-08	1.9579	12.6	2.0787	12.5	0	0
2017-05-09	1.9876	12.4	2.1543	12.2	0	0
2017-05-10	2.0601	12.5	2.2593	12.6	1	0
2017-05-11	2.1152	13.1	2.3035	12.9	0	0
2017-05-12	2.1917	14	2.4087	13.4	0	0
2017-05-13	2.2768	14.5	2.548	14	0	0
2017-05-14	2.3245	14	2.6524	13.5	0	0
2017-05-15	2.361	14.9	2.7677	14.3	0	0
2017-05-16	2.4298	16.4	2.9593	15.8	0	0
2017-05-17	2.5226	17.3	3.1787	16.7	0	0
2017-05-18	1.9346	16.3	2.1213	16.1	34	0
2017-05-19	1.9369	13.8	2.0422	13.6	5	0
2017-05-20	1.9279	13.3	2.03	13.3	5	0
2017-05-21	1.9331	13.3	2.0462	13.1	0	0
2017-05-22	1.9528	14.5	2.1163	14.5	1	0
2017-05-23	1.996	15.6	2.2453	15.4	0	0
2017-05-24	2.0683	16	2.3431	15.3	0	0
2017-05-25	2.1886	17.6	2.6079	16.9	0	0
2017-05-26	2.3102	18.4	2.8497	17.8	0	0
2017-05-27	2.4007	19.1	3.1929	18.5	0	0
2017-05-28	2.5461	19.5	3.4462	18.8	0	0
2017-05-29	2.6621	19.6	3.6306	19.3	1	0
2017-05-30	2.7286	18.4	3.6961	18.1	0	0
2017-05-31	2.8346	18.2	3.7836	18.1	53	0
2017-06-01	1.9394	18	2.0587	17.5	0	0
2017-06-02	1.9581	19	2.1367	18.3	0	0
2017-06-03	2.04	18.7	2.3488	18.6	7	0
2017-06-04	1.9434	16.7	2.4798	16.5	0	0
2017-06-05	1.9732	16.7	2.6869	16.2	0	0
2017-06-06	1.9379	16.6	2.0524	16.5	7	0
2017-06-07	1.9382	15.9	2.137	15.7	3	0
2017-06-08	1.9541	16	2.3128	15.5	0	0
2017-06-09	1.9382	17.3	2.0495	17.1	14	0
2017-06-10	1.9483	17.4	2.0849	16.8	0	0
2017-06-11	2.0062	18.9	2.3285	18.3	0	0
2017-06-12	2.1996	18.2	2.7143	18.5	0	0
2017-06-13	2.3547	18.5	3.0612	18.1	1	0
2017-06-14	2.4326	19.1	3.295	18.8	4	0
2017-06-15	2.5103	19.9	3.5479	19.8	0	0
2017-06-16	2.6365	18.9	3.7268	18.9	0	0
2017-06-17	2.7824	19.1	3.8598	19.2	0	0
2017-06-18	2.9696	20.1	3.9666	20.1	0	0
2017-06-19	3.1216	21.5	4.0075	21.3	0	0
2017-06-20	3.2449	22.5	4.0115	22.3	0	0
2017-06-21	3.3585	22.4	4.0505	22.2	0	0
2017-06-22	3.4491	21.9	4.0956	21.6	0	0
2017-06-23	3.5109	22	4.1081	22.1	0	0
2017-06-24	3.5711	20.1	4.1843	20.2	0	0
2017-06-25	3.6025	20	4.2078	19.5	0	15
2017-06-26	3.6303	20.4	4.2142	20.5	8	0
2017-06-27	3.6322	20.2	4.2292	20	10	0
2017-06-28	1.9826	19	2.0525	18.7	32	0
2017-06-29	1.9305	17.4	2.0341	17.4	23	0
2017-06-30	1.9226	16.4	2.0258	16.4	29	0
2017-07-01	1.9226	16.3	2.0297	16.3	5	0
2017-07-02	1.933	16.4	2.0534	16.1	0	0
2017-07-03	1.9515	17.5	2.1505	17.2	0	0
2017-07-04	2.027	17.9	2.3157	17.3	0	0
2017-07-05	2.2109	19.2	2.6411	19	0	0
2017-07-06	2.3404	20.4	2.8893	20.3	0	0
2017-07-07	2.4356	21.1	3.1013	20.4	0	0
2017-07-08	2.623	21.5	3.4297	21.3	0	0
2017-07-09	2.7617	21.9	3.6323	21.5	0	0
2017-07-10	2.9233	21	3.7651	21	7	0
2017-07-11	2.9562	20	3.8058	19.7	0	0
2017-07-12	3.0299	19.7	3.8543	19.7	0	0
2017-07-13	3.0685	19.3	3.8694	19.3	3	0
2017-07-14	3.1373	19.2	3.8906	19.1	0	0
2017-07-15	3.249	18.7	3.9536	18.5	0	0
2017-07-16	3.3437	19.6	4.0078	19.2	0	0
2017-07-17	3.4211	21.2	4.0454	20.7	0	0
2017-07-18	3.4973	21.9	4.053	21.4	0	0
2017-07-19	3.5468	22.4	4.0525	22	0	0
2017-07-20	3.6027	21.1	4.0959	20.8	0	0
2017-07-21	3.6643	18.8	4.1494	18.9	0	0
2017-07-22	3.691	18.8	4.1512	18.7	2	0
2017-07-23	3.7152	18	4.073	17.9	1	0
2017-07-24	1.9474	18.9	2.0631	18.5	14	0
2017-07-25	2.0818	18.8	2.2955	18.7	0	0
2017-07-26	2.3131	17.6	2.6307	17.7	2	0
2017-07-27	2.3531	18.3	2.7372	18.1	1	0
2017-07-28	2.3939	18	2.9045	17.7	0	0
2017-07-29	2.6384	18.3	3.235	18	0	0
2017-07-30	2.8949	19.7	3.5573	19.4	0	0
2017-07-31	3.1331	19.1	3.7703	19	0	0
2017-08-01	3.3398	18.8	3.8828	18.4	0	0
2017-08-02	3.4835	19	3.9997	18.6	0	0
2017-08-03	3.5514	19.7	4.0573	19.3	0	0
2017-08-04	3.5947	19	4.0884	18.9	0	0
2017-08-05	3.6452	19.8	4.1033	19.3	0	0
2017-08-06	3.1554	17.7	2.0942	17.3	0	0
2017-08-07	3.276	17.1	2.5116	16.9	0	15
2017-08-08	2.2454	17.9	2.7902	17.6	2	0
2017-08-09	2.6236	17.2	3.0758	17	2	0
2017-08-10	2.8957	16.7	3.2879	16.6	0	0
2017-08-11	3.1782	16.5	3.4782	16.3	0	0
2017-08-12	3.4378	16.3	3.6813	16.2	0	0
2017-08-13	3.5763	17.6	3.8622	17.5	0	0
2017-08-14	3.6439	18.2	3.9723	17.8	0	0
2017-08-15	3.6922	20.2	4.0601	20	0	0
2017-08-16	3.7422	18.4	4.1099	18.1	0	0
2017-08-17	3.7784	18.9	4.1519	18.7	0	0
2017-08-18	3.684	19.1	4.0532	18.8	13	0
2017-08-19	1.9886	17.3	2.1328	17.2	0	0
2017-08-20	2.2958	16.3	2.6088	16.3	0	0
2017-08-21	2.6166	17	3.0381	17	0	0
2017-08-22	2.9626	19	3.5525	18.9	0	0
2017-08-23	3.271	20.2	3.856	19.9	0	0
2017-08-24	3.4774	19.4	4.0048	19.3	0	0
2017-08-25	3.583	20.5	4.0955	20.3	0	0
2017-08-26	3.6584	20.2	4.1468	20	0	0
2017-08-27	3.6995	21	4.1586	20.7	0	0
2017-08-28	3.7398	21.3	4.1628	21	0	0
2017-08-29	3.7798	22.3	4.159	21.9	0	0
2017-08-30	3.8114	21.7	4.1897	21.4	0	0
2017-08-31	3.8621	18.7	4.2099	18.1	0	0
2017-09-01	3.9029	17.4	4.1852	16.4	7	0
2017-09-02	3.9334	15.9	3.825	15.3	0	0
2017-09-03	3.9465	15.9	4.0188	15.6	0	0
2017-09-04	3.9466	17.2	2.0758	16.7	1	0
2017-09-05	3.9084	17.9	2.3516	17.5	0	0
2017-09-06	3.9162	17.5	2.6929	17.2	1	0
2017-09-07	3.9441	17.2	3.1045	16.9	0	0
2017-09-08	3.951	17.1	3.4816	16.9	0	0
2017-09-09	2.3253	17	2.0547	16.7	8	0
2017-09-10	2.2753	15.5	2.1938	15.3	0	0
2017-09-11	2.6126	16.6	2.5355	16.3	3	0
2017-09-12	2.4197	15.5	2.7356	15.3	1	0
2017-09-13	2.6571	16.9	2.9133	16.6	1	0
2017-09-14	1.963	16.7	2.0563	16.4	7	0
2017-09-15	1.9644	15.4	2.0816	15	4	0
2017-09-16	1.9806	14.3	2.2574	14	0	0
2017-09-17	1.9533	14.1	2.0541	13.7	13	0
2017-09-18	1.9533	13.4	2.0612	13.2	0	0
2017-09-19	1.9771	13.5	2.1652	13.1	0	0
2017-09-20	2.1015	13.2	2.3585	12.8	0	0
2017-09-21	2.2992	13.4	2.6211	12.9	0	0
2017-09-22	2.4376	15.1	2.8069	14.7	0	0
2017-09-23	2.564	14.3	3.0001	13.8	0	0
2017-09-24	2.7041	15.5	3.2521	14.9	0	0
2017-09-25	2.8606	16.9	3.4987	16.3	0	0
2017-09-26	3.0097	16.9	3.6656	16.4	1	0
2017-09-27	3.0874	15.6	3.7268	15.2	0	0
2017-09-28	3.2121	16.1	3.8526	15.7	0	0
2017-09-29	3.3518	17.1	3.9567	16.6	0	0
2017-09-30	3.4337	17	4.0215	16.5	5	0
2017-10-01	3.4862	16	4.0471	15.6	2	0
2017-10-02	3.4357	17.1	2.0727	16.7	1	0
2017-10-03	3.4054	17.8	2.2339	17.4	0	0
2017-10-04	3.4355	15.2	2.4946	14.9	0	0
2017-10-05	3.4848	14	2.7326	13.6	0	0
2017-10-06	3.5129	15.5	3.0323	15.1	0	0
2017-10-07	3.5772	12.8	3.2857	12.6	0	0
2017-10-08	3.6173	12.9	3.4823	12.6	0	0
2017-10-09	3.625	15.2	3.7024	14.9	0	0
2017-10-10	3.6446	15.2	3.9116	14.9	0	0
2017-10-11	3.6758	14.4	4.0107	14.1	0	0
2017-10-12	3.7004	15.1	4.1034	14.8	0	0
2017-10-13	3.7141	14.5	4.1362	14.1	0	0
2017-10-14	3.7431	15.2	4.1855	14.7	0	0
2017-10-15	3.7626	16.3	4.2135	15.8	0	0
2017-10-16	3.7787	17.3	4.2395	16.8	0	0
2017-10-17	3.8051	17	4.2698	16.5	0	0
2017-10-18	3.8197	17.4	4.2723	16.8	0	0
2017-10-19	3.8334	16.9	4.2754	16.5	0	0
2017-10-20	3.858	16.5	4.2751	16.1	1	0
2017-10-21	3.8861	16.2	4.2802	15.6	1	0
2017-10-22	3.9294	14.4	4.2846	13.8	2	0
2017-10-23	3.9512	14.3	4.2804	13.7	0	0
2017-10-24	3.958	14.5	4.3187	14	0	0
2017-10-25	3.9641	14.4	4.3422	13.9	0	0
2017-10-26	1.9743	15.1	4.3316	14.4	0	0
2017-10-27	2.1911	16.2	4.2784	15.7	0	0
2017-10-28	2.3654	14.8	4.284	14.3	0	0
2017-10-29	2.5074	12.8	4.2656	12.3	0	0
2017-10-30	2.6306	13.2	4.2654	12.9	1	0
2017-10-31	2.7681	10.8	4.2502	10.6	0	0
2017-11-01	2.9164	10.3	4.2445	9.9	0	0
2017-11-02	3.0712	12.1	4.2805	11.8	0	0
2017-11-03	1.965	13.1	4.2828	12.6	0	0
2017-11-04	1.9819	12.7	4.2722	12.1	0	0
2017-11-05	1.9582	12.4	2.2847	11.8	8	0
2017-11-06	1.956	10.7	2.2753	9.8	0	0
2017-11-07	1.9643	9	2.3113	8.1	0	0
2017-11-08	1.9471	9.8	2.1606	9.2	5	0
2017-11-09	1.9382	10	2.1326	9.5	2	0
2017-11-10	1.9433	10.2	2.1764	9.6	0	0
2017-11-11	1.9466	11	2.236	10.6	3	0
2017-11-12	1.931	12.1	2.0619	11.7	6	0
2017-11-13	1.9279	10.6	2.0588	10	0	0
2017-11-14	1.9378	9.1	2.0778	8.5	0	0
2017-11-15	1.9483	8.5	2.1161	7.9	0	0
2017-11-16	1.9629	8.1	2.1651	7.5	0	0
2017-11-17	1.9805	8.6	2.2048	8.1	0	0
2017-11-18	2.0089	8.7	2.2494	8.2	0	0
2017-11-19	2.0524	7.8	2.2885	7.2	0	0
2017-11-20	2.0731	8.2	2.3088	7.7	0	0
2017-11-21	2.0949	8.2	2.3214	7.8	0	0
2017-11-22	2.1001	8.8	2.3308	8.4	0	0
2017-11-23	2.0984	10.2	2.3518	9.8	0	0
2017-11-24	2.1158	10.8	2.3827	10.5	14	0
2017-11-25	1.9382	10.9	2.0485	10.5	15	0
2017-11-26	1.9419	8.6	2.0541	8.2	0	0
2017-11-27	1.9463	8	2.058	7.6	0	0
2017-11-28	1.9521	8.4	2.0692	8	6	0
2017-11-29	1.9306	7.6	2.0442	7.2	0	0
2017-11-30	1.9346	6.7	2.0494	6.2	1	0
2017-12-01	1.9331	6.6	2.0489	6.2	1	0
2017-12-02	1.9382	6.1	2.0541	5.5	0	0
2017-12-03	1.9444	5	2.0619	4.4	0	0
2017-12-04	1.9483	5.6	2.0695	5.1	0	0
2017-12-05	1.9533	6.7	2.0802	6.3	0	0
2017-12-06	1.961	5.6	2.0916	5.3	0	0
2017-12-07	1.9642	5.5	2.0897	5.2	3	0
2017-12-08	1.9311	7.2	2.0422	6.9	5	0
2017-12-09	1.9331	5.9	2.0462	5.5	0	0
2017-12-10	1.912	7.8	2.0258	7.4	63	0
2017-12-11	1.9119	9	2.0174	8.8	18	0
2017-12-12	1.9119	7.3	2.0174	7.1	0	0
2017-12-13	1.912	7.4	2.0216	7.1	11	0
2017-12-14	1.8998	8.9	2.0131	8.6	19	0
2017-12-15	1.9028	8.5	2.0131	8.1	10	0
2017-12-16	1.9064	7.1	2.0174	6.7	0	0
2017-12-17	1.9119	6.8	2.0258	6.4	1	0
2017-12-18	1.9157	8	2.03	7.5	3	0
2017-12-19	1.9103	6.9	2.0216	6.5	0	0
2017-12-20	1.916	6.4	2.03	6	0	0
2017-12-21	1.9214	7.3	2.0341	7	0	0
2017-12-22	1.9267	8.2	2.0382	7.8	0	0
2017-12-23	1.9289	8.5	2.0451	8.1	0	0
2017-12-24	1.9331	8.7	2.0502	8.3	0	0
2017-12-25	1.9398	7.9	2.0594	7.5	0	0
2017-12-26	1.9279	7.6	2.0474	7.2	5	0
2017-12-27	1.905	7.8	2.0205	7.4	13	0
2017-12-28	1.9119	6.5	2.0258	5.8	0	0
2017-12-29	1.9049	7.2	2.0193	6.7	13	0
2017-12-30	1.9009	9.6	2.0135	9.4	10	0
2017-12-31	1.9064	9.3	2.0218	8.9	2	0
2018-01-01	1.8998	9.1	2.0131	8.7	38	0
2018-01-02	1.8953	8.9	2.0088	8.4	7	0
2018-01-03	1.8953	10.8	2.0088	10.6	5	0
2018-01-04	1.8953	11.3	2.0088	11	6	0
2018-01-05	1.8896	11.5	2.0088	11.2	18	0
2018-01-06	1.8953	10.4	2.0095	10	1	0
2018-01-07	1.8896	9.5	2.0079	9	14	0
2018-01-08	1.8928	9.6	2.0088	9.2	1	0
2018-01-09	1.896	9	2.0131	8.5	0	0
2018-01-10	1.8953	8.9	2.0088	8.4	4	0
2018-01-11	1.8907	8.9	2.0088	8.3	11	0
2018-01-12	1.897	8.2	2.0137	7.7	0	0
2018-01-13	1.9064	7.6	2.025	7	0	0
2018-01-14	1.9064	7.6	2.0174	7.1	2	0
2018-01-15	1.9092	7.6	2.0216	7.1	6	0
2018-01-16	1.8953	9.1	2.0108	8.8	5	0
2018-01-17	1.8953	9.1	2.0088	8.7	5	0
2018-01-18	1.8971	9	2.0131	8.6	3	0
2018-01-19	1.8953	9.4	2.0119	9	4	0
2018-01-20	1.8894	9	2.0078	8.6	25	0
2018-01-21	1.8896	10.6	2.0044	10.3	10	0
2018-01-22	1.8899	10.9	2.0074	10.6	3	0
2018-01-23	1.8953	10	2.0088	9.5	0	0
2018-01-24	1.9006	10.4	2.0174	9.9	0	0
2018-01-25	1.9046	10.6	2.0216	10.1	16	0
2018-01-26	1.8953	9.5	2.0088	9	0	0
2018-01-27	1.8995	8.5	2.0173	8	0	0
2018-01-28	1.9059	8	2.024	7.3	1	0
2018-01-29	1.911	8.3	2.03	7.9	0	0
2018-01-30	1.9141	9.1	2.0341	8.7	0	0
2018-01-31	1.9192	9.4	2.0382	8.9	0	0
2018-02-01	1.9009	8.8	2.0216	8.3	5	0
2018-02-02	1.9009	7.5	2.0216	6.9	0	0
2018-02-03	1.9064	7.3	2.0258	6.8	6	0
2018-02-04	1.8999	6.8	2.0131	6.2	0	0
2018-02-05	1.9009	6.6	2.0182	5.9	0	0
2018-02-06	1.9102	5.4	2.0299	4.7	0	0
2018-02-07	1.9173	5.4	2.0341	4.8	0	0
2018-02-08	1.9227	5.2	2.0422	4.6	0	0
2018-02-09	1.9313	4.6	2.0541	3.8	2	0
2018-02-10	1.9265	4.2	2.0382	3.6	0	0
2018-02-11	1.9009	6.1	2.0131	5.7	5	0
2018-02-12	1.9023	6	2.0174	5.5	0	0
2018-02-13	1.9069	5.2	2.0241	4.7	1	0
2018-02-14	1.9064	5.2	2.021	4.7	10	0
2018-02-15	1.8953	7.4	2.0088	7.2	7	0
2018-02-16	1.8939	8.8	2.0088	8.5	7	0
2018-02-17	1.8908	9.1	2.0088	8.7	4	0
2018-02-18	1.8955	7.8	2.0107	7.3	5	0
2018-02-19	1.8953	8	2.0088	7.5	1	0
2018-02-20	1.8941	8.8	2.0088	8.4	3	0
2018-02-21	1.8953	8.1	2.0131	7.5	0	0
2018-02-22	1.9042	6.3	2.0216	5.6	0	0
2018-02-23	1.9121	5.4	2.03	4.7	0	0
2018-02-24	1.9228	4.5	2.0422	3.8	0	0
2018-02-25	1.9322	4.8	2.0548	4.1	0	0
2018-02-26	1.9433	3.7	2.0771	3	0	0
2018-02-27	1.963	2.6	2.1071	1.9	0	0
2018-02-28	1.994	2.1	2.1337	1.5	0	0
2018-03-01	1.946	2.8	2.0622	2.2	4	0
2018-03-02	1.929	6	2.0256	5.6	4	0
2018-03-03	1.9289	6.6	2.0275	6.2	0	0
2018-03-04	1.924	7.9	2.0178	7.4	6	0
2018-03-05	1.9217	7.5	2.0216	7.1	0	0
2018-03-06	1.9236	7.9	2.0258	7.4	5	0
2018-03-07	1.9108	7.4	2.0131	6.9	3	0
2018-03-08	1.9119	7.3	2.0173	6.9	0	0
2018-03-09	1.9173	8.8	2.025	8.4	0	0
2018-03-10	1.9232	9.9	2.03	9.5	0	0
2018-03-11	1.9289	10.4	2.0382	9.9	0	0
2018-03-12	1.9083	10.3	2.0206	9.8	13	0
2018-03-13	1.9064	9.2	2.0174	8.8	0	0
2018-03-14	1.9119	9	2.0243	8.5	0	0
2018-03-15	1.9027	9.6	2.0131	9.2	8	0
2018-03-16	1.9011	9.3	2.0131	9	2	0
2018-03-17	1.9064	8.7	2.0174	8.2	1	0
2018-03-18	1.9098	7.9	2.0216	7.4	1	0
2018-03-19	1.9112	7.6	2.0258	7.2	6	0
2018-03-20	1.9009	6.3	2.0131	5.8	1	0
2018-03-21	1.907	6.1	2.0216	5.4	0	0
2018-03-22	1.92	6.1	2.03	5.4	0	0
2018-03-23	1.9312	6.8	2.0422	6.3	0	0
2018-03-24	1.9119	7.5	2.0216	7.1	5	0
2018-03-25	1.9119	8.5	2.0229	8.1	0	0
2018-03-26	1.9119	8.6	2.0258	8.2	0	0
2018-03-27	1.9048	9.1	2.0161	8.8	12	0
2018-03-28	1.8953	10.3	2.0131	10	10	0
2018-03-29	1.8966	9.2	2.0131	8.9	0	0
2018-03-30	1.8953	9.3	2.0099	8.9	6	0
2018-03-31	1.8896	9.2	2.0044	8.7	12	0
2018-04-01	1.8953	8.8	2.0088	8.4	1	0
2018-04-02	1.9009	9.4	2.0174	9.1	0	0
2018-04-03	1.9119	10.5	2.028	10.2	0	0
2018-04-04	1.9278	10.9	2.0425	10.5	5	0
2018-04-05	1.9009	10.6	2.0174	10.2	1	0
2018-04-06	1.9064	10.4	2.0246	10	0	0
2018-04-07	1.9178	12	2.0341	11.7	5	0
2018-04-08	1.8992	11.7	2.0341	11.4	4	0
2018-04-09	1.9007	11.7	2.0216	11.3	0	0
2018-04-10	1.8953	11.3	2.0131	11	5	0
2018-04-11	1.8966	11.2	2.0131	10.8	1	0
2018-04-12	1.8962	11.2	2.0152	10.9	7	0
2018-04-13	1.8953	11.6	2.0131	11.3	4	0
2018-04-14	1.8953	12.6	2.0097	12.4	2	0
2018-04-15	1.9009	12.3	2.0228	12	0	0
2018-04-16	1.912	12.4	2.0478	12.2	0	0
2018-04-17	1.9313	12.2	2.1601	12	0	0
2018-04-18	1.9758	13.4	2.3231	13.4	0	0
2018-04-19	2.0982	14.4	2.5567	14.5	0	0
2018-04-20	2.2326	14.8	2.7478	15	0	0
2018-04-21	2.3171	15.2	2.9774	15.4	0	0
2018-04-22	2.3772	15.7	3.179	16.1	0	0
2018-04-23	2.4305	15.7	3.2835	15.9	0	0
2018-04-24	2.4819	14.6	3.3506	14.7	0	0
2018-04-25	2.5412	14.7	3.4267	14.9	0	0
2018-04-26	2.5838	13.4	3.487	13.3	0	0
2018-04-27	2.6301	12.9	3.5664	13	0	0
2018-04-28	2.659	12.6	3.6117	12.6	3	0
2018-04-29	2.672	12.5	3.6334	12.4	1	0
2018-04-30	2.6846	12.2	3.662	11.9	2	0
2018-05-01	2.7115	11.4	3.7006	11	0	0
2018-05-02	2.7459	10.9	3.7525	10.6	0	0
2018-05-03	2.7624	12	3.7574	12	4	0
2018-05-04	2.7853	11.7	3.7926	11.5	0	0
2018-05-05	2.8153	12.6	3.8069	12.6	0	0
2018-05-06	2.8412	14.1	3.8072	14.3	0	0
2018-05-07	2.871	15.1	3.8252	15.4	0	0
2018-05-08	2.9115	15.9	3.883	16.3	0	0
2018-05-09	2.9405	15.2	3.8943	15.4	0	0
2018-05-10	2.9791	14.3	3.9267	14.2	0	0
2018-05-11	3.016	13.6	3.9464	13.5	0	0
2018-05-12	3.0335	14.3	3.9274	14.5	14	0
2018-05-13	1.948	12.5	2.2231	12.2	2	0
2018-05-14	1.9433	12.3	2.3078	12.1	0	0
2018-05-15	1.9483	12.8	2.4839	12.7	2	0
2018-05-16	1.9673	14	2.6872	13.9	0	0
2018-05-17	2.0461	14.6	2.9014	14.7	0	0
2018-05-18	2.1689	14.7	3.1603	14.7	0	0
2018-05-19	2.302	14.9	3.4166	15.2	0	0
2018-05-20	2.3805	14.8	3.6113	15.2	0	0
2018-05-21	2.4814	15.6	3.7227	16.1	0	0
2018-05-22	2.5845	15.7	3.8251	16	0	0
2018-05-23	2.6569	16.2	3.8957	16.6	0	0
2018-05-24	2.7185	16.2	3.9393	16.4	0	0
2018-05-25	2.7956	16.5	3.9676	16.8	2	0
2018-05-26	2.8409	16.7	3.965	16.7	11	0
2018-05-27	1.9382	16.4	2.0462	16.4	5	0
2018-05-28	1.9483	16.8	2.1267	16.8	0	0
2018-05-29	1.9294	16.9	2.0462	16.7	25	0
2018-05-30	1.9382	16.1	2.0654	15.9	1	0
2018-05-31	1.9494	16.3	2.1982	16.1	7	0
2018-06-01	1.9279	16.2	2.0558	16	0	0
2018-06-02	1.9422	16.6	2.1685	16.5	0	0
2018-06-03	1.9797	17.6	2.4024	17.8	46	0
2018-06-04	1.9331	17.5	2.0541	17.5	53	0
2018-06-05	1.9331	17.2	2.0654	17.1	1	0
2018-06-06	1.9173	16.8	2.0341	16.4	0	0
2018-06-07	1.9226	17.1	2.047	16.7	0	0
2018-06-08	1.9382	17.5	2.1593	17.2	0	0
2018-06-09	1.9726	18.5	2.3683	18.4	0	0
2018-06-10	2.0611	18.4	2.5935	18.3	4	0
2018-06-11	1.9331	18.2	2.0644	18	36	0
2018-06-12	1.9279	17.2	2.0695	16.9	35	0
2018-06-13	1.9226	17.3	2.0565	17.1	5	0
2018-06-14	1.9298	17.4	2.134	17.3	0	0
2018-06-15	1.9169	17.1	2.0589	16.9	10	0
2018-06-16	1.9175	16.5	2.0672	16.3	0	0
2018-06-17	1.9309	16.6	2.1756	16.5	0	0
2018-06-18	1.9526	16.8	2.3551	17	0	0
2018-06-19	1.9918	17.1	2.531	16.8	0	0
2018-06-20	2.0814	18.9	2.7399	18.9	0	0
2018-06-21	2.1994	20	3.0201	20.3	0	0
2018-06-22	2.3226	18.5	3.2786	19.2	0	0
2018-06-23	2.3879	17.7	3.4341	18.5	0	0
2018-06-24	2.4671	18.1	3.5423	18.9	0	0
2018-06-25	2.548	18.3	3.6428	19.1	0	0
2018-06-26	2.6184	19.1	3.7095	19.9	0	0
2018-06-27	2.6699	20	3.7991	20.8	0	0
2018-06-28	2.7319	20.3	3.8824	21	0	0
2018-06-29	2.8115	20.2	3.9299	20.9	0	0
2018-06-30	2.8853	20.7	3.9635	21.5	0	0
2018-07-01	2.947	21.5	3.971	22	6	0
2018-07-02	3.0037	21.2	3.874	21.5	5	0
2018-07-03	3.0582	20.7	3.8957	20.9	0	0
2018-07-04	3.1056	20.3	3.9606	20.6	36	0
2018-07-05	1.9432	19.5	2.0715	19.4	2	0
2018-07-06	1.9514	19.4	2.346	19.6	0	0
2018-07-07	1.9962	19.2	2.6643	19	0	0
2018-07-08	2.1529	20.1	3.0885	20.2	0	0
2018-07-09	2.318	20.5	3.5491	20.9	0	0
2018-07-10	2.4323	20.4	3.7927	20.8	0	0
2018-07-11	2.5687	20.4	3.9065	20.8	0	0
2018-07-12	2.6817	19.8	3.9733	20.3	0	0
2018-07-13	2.7957	20	4.0211	20.4	0	0
2018-07-14	2.9123	20.3	4.0534	20.8	0	0
2018-07-15	3.0229	20.9	4.0592	21.4	0	0
2018-07-16	3.106	20.5	4.0836	21	14	0
2018-07-17	3.145	19.9	4.0924	20	0	0
2018-07-18	3.1882	19.5	4.0994	19.3	1	0
2018-07-19	3.2225	20	4.1073	19.7	0	0
2018-07-20	3.2939	20.2	4.1433	20.4	0	0
2018-07-21	3.3707	19.3	4.1504	19.7	0	0
2018-07-22	3.42	19.2	4.1528	19.3	0	0
2018-07-23	3.4629	19.7	4.1623	19.9	0	0
2018-07-24	3.5046	20.4	4.1563	20.7	0	0
2018-07-25	3.5431	20.9	4.1545	21.1	0	0
2018-07-26	3.5805	21.2	4.1504	21.6	0	0
2018-07-27	3.6165	21.4	4.1498	21.9	1	0
2018-07-28	3.6529	20.9	4.1605	21.5	0	0
2018-07-29	3.6995	19.8	4.1946	20.2	0	0
2018-07-30	3.7243	20.2	4.2074	20.4	0	16
2018-07-31	3.7489	20.6	4.2045	21	0	16
2018-08-01	2.7036	20	4.2062	19.9	0	0
2018-08-02	2.8928	20.1	2.662	20.1	0	0
2018-08-03	3.103	21.2	3.337	21.3	0	0
2018-08-04	3.3081	21.7	3.925	22	0	16
2018-08-05	3.4703	22.1	4.053	22	0	0
2018-08-06	3.5586	21.8	4.1057	22.1	0	0
2018-08-07	3.6228	22.2	4.1231	22.7	0	0
2018-08-08	3.6916	21.1	4.1616	21.3	0	0
2018-08-09	3.7448	20	2.3424	20	14	0
2018-08-10	3.7307	18.5	3.1367	18.3	0	0
2018-08-11	3.7438	18.1	3.8877	18.1	0	0
2018-08-12	3.7735	18.6	4.0965	18.9	0	0
2018-08-13	3.7789	20.1	4.1627	20.3	1	16
2018-08-14	1.9998	19.8	2.1409	19.8	0	0
2018-08-15	2.3471	18.8	2.7348	18.7	0	0
2018-08-16	2.6099	19.4	3.3856	19.5	0	0
2018-08-17	2.8006	19.7	3.8788	20	0	0
2018-08-18	3.029	18.6	4.0298	18.8	0	0
2018-08-19	3.2398	18.7	4.1113	19.1	0	24
2018-08-20	1.9615	18.6	2.2025	19	0	24
2018-08-21	2.0935	19.7	2.7765	19.9	0	0
2018-08-22	2.4651	20.1	3.496	20.4	0	0
2018-08-23	2.7109	20.8	3.9357	21.2	0	0
2018-08-24	2.9346	20.2	4.0598	20.5	0	0
2018-08-25	3.1542	18.4	4.1174	18.6	0	0
2018-08-26	3.3505	18	4.1484	18.2	0	0
2018-08-27	3.5092	18.4	4.1992	18.7	0	0
2018-08-28	3.6064	19.2	4.2125	19.5	3	0
2018-08-29	3.6873	20	4.2354	20.1	5	0
2018-08-30	3.7728	17.8	4.2367	17.6	0	0
2018-08-31	3.8161	18.1	4.2636	18.1	0	0
2018-09-01	3.8666	17.2	4.277	17.2	0	0
2018-09-02	3.9087	17.2	4.3051	17.2	0	0
2018-09-03	3.9433	17.3	4.331	17.4	0	0
2018-09-04	3.9552	18.2	4.3327	18.3	0	0
2018-09-05	3.9754	18.7	4.32	18.8	0	0
2018-09-06	2.1257	19.1	4.3012	19.2	20	0
2018-09-07	2.0727	17.9	4.299	17.8	0	0
2018-09-08	2.4029	17.2	4.2793	17.1	0	0
2018-09-09	2.641	17.6	4.2836	17.6	0	0
2018-09-10	2.8062	18	4.2835	18	0	0
2018-09-11	3.0075	18	4.3033	18	0	0
2018-09-12	3.243	18.8	4.2902	18.8	0	24
2018-09-13	2.2151	19.4	4.201	19.3	0	24
2018-09-14	2.5276	18.8	4.1855	18.8	0	0
2018-09-15	2.757	17.3	4.2648	17.1	0	0
2018-09-16	3.0143	16.8	4.2882	16.6	0	0
2018-09-17	3.2894	17.5	4.3264	17.5	0	0
2018-09-18	3.0478	18.9	4.271	18.7	0	0
2018-09-19	2.0066	18.8	4.2133	18.7	0	0
2018-09-20	2.3665	18.6	4.2127	18.5	0	0
2018-09-21	2.6233	19.2	4.2126	19.3	7	0
2018-09-22	2.7281	16.7	4.2612	16.4	0	0
2018-09-23	2.9366	18.3	4.2255	18.4	1	0
2018-09-24	3.0925	16.4	4.2638	16.2	0	0
2018-09-25	3.3094	14.7	4.2687	14.6	0	0

## Sheet: Table S5
Supplementary Table S5 Raw data for daily rainfall, pF (i.e. soil hydric potential), and temperatures registered from September 2016 to September 2018 at the north and south probes under tree VIII-5.
Date	pF nord	T °C nord	pF sud	T °C sud	Rainfall	Irrigation
2016-09-01	4.9173	18.9	4.7823	19.1	0	0
2016-09-02	4.7789	18.8	4.6861	19.1	0	0
2016-09-03	4.7258	18.6	4.6622	18.9	0	0
2016-09-04	4.705	18.6	4.6465	18.9	0	0
2016-09-05	4.7294	19.1	4.6177	19.4	0	0
2016-09-06	4.7283	19.7	4.5539	20	0	0
2016-09-07	4.6257	20	4.4528	20.4	0	0
2016-09-08	4.589	20.8	4.3671	21.4	0	0
2016-09-09	4.4744	18.6	4.4963	19	0	0
2016-09-10	4.4628	18.3	4.5109	18.7	0	0
2016-09-11	4.5282	18.5	4.5255	19	0	0
2016-09-12	4.6225	19.2	4.5211	19.8	0	0
2016-09-13	4.5441	20.9	4.3417	21.5	19	0
2016-09-14	1.9865	19.2	1.9865	19.6	17	0
2016-09-15	1.9745	17.8	1.9774	18	0	0
2016-09-16	1.9819	17.7	2.0051	17.8	7	0
2016-09-17	1.9678	16.8	1.9771	16.8	0	0
2016-09-18	1.9773	16.4	1.9973	16.5	0	0
2016-09-19	2.012	16.4	2.0711	16.4	0	0
2016-09-20	2.0629	16.3	2.157	16.4	0	0
2016-09-21	2.1144	16.1	2.2364	16.2	0	0
2016-09-22	2.1752	15.9	2.2903	16.1	0	0
2016-09-23	2.2233	16.1	2.3316	16.4	0	0
2016-09-24	2.2428	15.7	2.3696	16.1	0	0
2016-09-25	2.2577	17	2.4008	17.5	0	0
2016-09-26	2.279	15.4	2.4388	15.8	0	0
2016-09-27	2.3052	14.9	2.4781	15.3	0	0
2016-09-28	2.3641	15.8	2.512	16.2	0	0
2016-09-29	2.4292	16.1	2.55	16.5	0	0
2016-09-30	2.4918	17.2	2.5884	17.8	0	0
2016-10-01	2.5578	17.1	2.6121	17.4	4	0
2016-10-02	2.6133	16.1	2.6193	16.3	1	0
2016-10-03	2.631	14.7	2.6265	14.8	0	0
2016-10-04	2.647	14.4	2.6456	14.7	0	0
2016-10-05	2.6646	15.5	2.6664	15.9	0	0
2016-10-06	2.6856	15.4	2.6857	15.7	0	0
2016-10-07	2.6972	12.8	2.7021	13.1	0	0
2016-10-08	2.711	12.1	2.7248	12.4	0	0
2016-10-09	2.7377	13	2.7471	13.3	0	0
2016-10-10	2.759	12.1	2.7707	12.5	0	0
2016-10-11	2.7759	12.2	2.7875	12.6	0	0
2016-10-12	2.7963	11.7	2.8054	12	0	0
2016-10-13	2.8153	12.4	2.832	12.6	3	0
2016-10-14	2.8517	13.2	2.8582	13.4	0	0
2016-10-15	2.8801	12.6	2.8761	12.8	0	0
2016-10-16	2.9112	13.1	2.8987	13.4	0	0
2016-10-17	2.9474	14.1	2.9271	14.3	5	0
2016-10-18	2.9695	13.3	2.9504	13.4	0	0
2016-10-19	2.974	13.3	2.9568	13.6	0	0
2016-10-20	2.9784	11.8	2.9638	11.9	0	0
2016-10-21	2.985	10.8	2.969	10.9	0	0
2016-10-22	2.9876	10.7	2.9752	10.9	0	0
2016-10-23	2.9987	11.9	2.9872	12.3	0	0
2016-10-24	3.0161	13.6	2.9737	14	4	0
2016-10-25	2.8278	13	2.738	13.2	2	0
2016-10-26	2.1979	13.5	2.2383	13.7	1	0
2016-10-27	2.116	12.6	2.1991	12.7	0	0
2016-10-28	2.0984	12.1	2.2046	12.3	0	0
2016-10-29	2.0987	11.4	2.2196	11.7	0	0
2016-10-30	2.1155	11.6	2.2542	11.9	0	0
2016-10-31	2.1452	11.5	2.294	11.8	0	0
2016-11-01	2.1756	11.8	2.3215	12.2	0	0
2016-11-02	2.1964	11.8	2.3449	12.1	0	0
2016-11-03	2.2047	11.5	2.3938	11.8	0	0
2016-11-04	2.2087	10.5	2.4325	10.8	0	0
2016-11-05	1.9533	12	1.9582	12.2	23	0
2016-11-06	1.9533	10.7	1.9582	11	0	0
2016-11-07	1.9533	9.5	1.9582	9.8	1	0
2016-11-08	1.9533	9.3	1.961	9.7	0	0
2016-11-09	1.9433	10.2	1.9483	10.5	11	0
2016-11-10	1.9433	10.6	1.9483	10.9	2	0
2016-11-11	1.9433	11.3	1.9468	11.5	1	0
2016-11-12	1.9433	10.5	1.9483	10.8	1	0
2016-11-13	1.9382	11.4	1.9433	11.6	3	0
2016-11-14	1.9382	10.9	1.9428	11.1	0	0
2016-11-15	1.9388	10.3	1.9433	10.6	0	0
2016-11-16	1.9433	11.2	1.9433	11.5	0	0
2016-11-17	1.9433	11.6	1.9483	11.8	0	0
2016-11-18	1.9331	12	1.9382	12.2	11	0
2016-11-19	1.9331	10.9	1.9331	11.1	9	0
2016-11-20	1.9331	11.1	1.9344	11.3	0	0
2016-11-21	1.9382	11.7	1.9382	11.9	0	0
2016-11-22	1.9382	11	1.9382	11.2	1	0
2016-11-23	1.9305	11.1	1.9303	11.4	9	0
2016-11-24	1.9279	11.5	1.9279	11.7	8	0
2016-11-25	1.9279	11.3	1.9255	11.5	11	0
2016-11-26	1.9279	10.3	1.9279	10.5	0	0
2016-11-27	1.9279	9.8	1.9279	10.2	0	0
2016-11-28	1.9321	9.5	1.9279	9.7	0	0
2016-11-29	1.9331	8.4	1.9331	8.5	0	0
2016-11-30	1.9361	8.4	1.9351	8.6	0	0
2016-12-01	1.9382	8	1.9382	8.1	0	0
2016-12-02	1.9433	7	1.9434	7.2	0	0
2016-12-03	1.9483	6.4	1.9533	6.6	0	0
2016-12-04	1.9499	6.2	1.963	6.4	0	0
2016-12-05	1.9533	7.5	1.9726	7.9	0	0
2016-12-06	1.9582	7.7	1.983	8	0	0
2016-12-07	1.963	7.5	1.9955	7.9	0	0
2016-12-08	1.9678	7.2	2.0129	7.5	0	0
2016-12-09	1.9726	7.4	2.0284	7.8	0	0
2016-12-10	1.9819	7.1	2.0453	7.4	0	0
2016-12-11	1.9908	6.9	2.0597	7.2	0	0
2016-12-12	1.9946	8.2	2.0671	8.5	0	0
2016-12-13	1.997	8	2.0747	8.2	0	0
2016-12-14	2.0044	7.4	2.0909	7.7	0	0
2016-12-15	2.0089	7.2	2.1065	7.5	1	0
2016-12-16	2.0131	8.1	2.1126	8.3	0	0
2016-12-17	2.0131	7.6	2.1091	7.9	0	0
2016-12-18	2.0131	7.6	2.1093	7.9	0	0
2016-12-19	2.0131	7.4	2.1057	7.5	0	0
2016-12-20	2.0131	6.8	2.1074	6.9	0	0
2016-12-21	2.0131	6	2.1126	6.2	0	0
2016-12-22	1.9712	6.9	1.9559	7	11	0
2016-12-23	1.9433	7.9	1.9433	8.1	1	0
2016-12-24	1.9382	8.7	1.9407	8.9	2	0
2016-12-25	1.9382	9.5	1.9382	9.7	1	0
2016-12-26	1.9357	9.9	1.938	10	2	0
2016-12-27	1.9331	9.7	1.9331	9.8	0	0
2016-12-28	1.9331	7.5	1.9331	7.7	0	0
2016-12-29	1.9331	6.5	1.9356	6.7	0	0
2016-12-30	1.9346	7.6	1.9382	8	0	0
2016-12-31	1.9382	7	1.9382	7.2	0	0
2017-01-01	1.9382	6.9	1.9413	7	0	0
2017-01-02	1.9409	6.8	1.9433	6.9	0	0
2017-01-03	1.9433	6.3	1.9483	6.4	0	0
2017-01-04	1.9433	5.1	1.9533	5.2	0	0
2017-01-05	1.9483	5.2	1.961	5.4	0	0
2017-01-06	1.9523	4.6	1.9713	4.7	0	0
2017-01-07	1.9551	3.8	1.9864	3.9	0	0
2017-01-08	1.9582	4.1	2.0026	4.3	0	0
2017-01-09	1.963	5.5	2.0139	5.8	1	0
2017-01-10	1.9431	6.8	1.9533	7	7	0
2017-01-11	1.9408	7	1.9532	7.2	1	0
2017-01-12	1.9382	8	1.9483	8.2	6	0
2017-01-13	1.9307	7.3	1.9413	7.4	4	0
2017-01-14	1.9279	5.8	1.9382	5.8	0	0
2017-01-15	1.928	5.7	1.9382	5.9	8	0
2017-01-16	1.9279	7	1.9331	7.2	1	0
2017-01-17	1.9279	5.6	1.9306	5.6	0	0
2017-01-18	1.9279	4	1.9328	4.1	0	0
2017-01-19	1.9279	3.2	1.9331	3.2	0	0
2017-01-20	1.9325	2.8	1.9382	2.8	0	0
2017-01-21	1.9349	2.7	1.9433	2.9	0	0
2017-01-22	1.9382	2.9	1.9433	3.2	0	0
2017-01-23	1.9382	3.1	1.9434	3.4	0	0
2017-01-24	1.9382	3	1.9483	3.2	0	0
2017-01-25	1.9433	2.9	1.9519	3.1	0	0
2017-01-26	1.9433	2.6	1.9582	2.7	0	0
2017-01-27	1.9483	3	1.9664	3.4	0	0
2017-01-28	1.9483	4.6	1.9691	4.9	2	0
2017-01-29	1.9483	4.9	1.9726	5.1	0	0
2017-01-30	1.9479	6.5	1.9507	6.9	10	0
2017-01-31	1.9331	7.4	1.9433	7.6	1	0
2017-02-01	1.9331	7.6	1.9387	7.8	0	0
2017-02-02	1.9329	8.2	1.9382	8.4	3	0
2017-02-03	1.9268	7.7	1.9325	7.8	11	0
2017-02-04	1.9226	7.9	1.9279	8	8	0
2017-02-05	1.9226	8.3	1.9248	8.4	2	0
2017-02-06	1.9226	7	1.9226	7.1	0	0
2017-02-07	1.9195	8.4	1.9206	8.6	1	0
2017-02-08	1.9226	7.4	1.9173	7.5	5	0
2017-02-09	1.9226	6	1.9226	6	0	0
2017-02-10	1.9226	5.2	1.9251	5.6	0	0
2017-02-11	1.9254	5.1	1.9279	5.4	0	0
2017-02-12	1.9279	5.1	1.9331	5.3	0	0
2017-02-13	1.9281	7.5	1.9331	7.9	0	0
2017-02-14	1.9331	8.6	1.9382	8.9	0	0
2017-02-15	1.9331	8.6	1.9382	8.7	0	0
2017-02-16	1.9382	8.5	1.9432	8.7	0	0
2017-02-17	1.9382	7.9	1.9476	8	0	0
2017-02-18	1.9433	7.7	1.9533	7.8	0	0
2017-02-19	1.9437	7.1	1.9641	7.1	0	0
2017-02-20	1.9483	7.4	1.9794	7.6	0	0
2017-02-21	1.9533	8.9	1.9967	9.3	0	0
2017-02-22	1.9582	9.3	2.0149	9.5	0	0
2017-02-23	1.9619	8.8	2.0383	8.9	0	0
2017-02-24	1.963	8.2	2.0462	8.1	0	0
2017-02-25	1.963	6.7	2.0543	6.6	0	0
2017-02-26	1.963	7	2.0656	7.3	0	0
2017-02-27	1.963	8.9	2.0657	9.2	1	0
2017-02-28	1.9381	8.5	1.9483	8.5	7	0
2017-03-01	1.9327	7.9	1.9443	8	1	0
2017-03-02	1.9279	8.8	1.9382	8.9	1	0
2017-03-03	1.9279	9.1	1.9382	9.2	0	0
2017-03-04	1.9226	9.5	1.9311	9.6	6	0
2017-03-05	1.9226	8.4	1.9279	8.4	1	0
2017-03-06	1.9173	9.6	1.9226	9.8	1	0
2017-03-07	1.9193	9	1.9226	9.2	2	0
2017-03-08	1.9173	10.3	1.9203	10.5	0	0
2017-03-09	1.9173	10.6	1.9226	10.7	0	0
2017-03-10	1.9173	9.5	1.9226	9.6	0	0
2017-03-11	1.9226	9.5	1.9238	10.1	0	0
2017-03-12	1.9226	11.6	1.9279	12.3	1	0
2017-03-13	1.9173	10.9	1.9173	11.2	0	0
2017-03-14	1.9173	9.7	1.9191	10	0	0
2017-03-15	1.9173	9.4	1.9226	9.7	0	0
2017-03-16	1.9226	9.2	1.9256	9.7	0	0
2017-03-17	1.9243	9.7	1.9279	10.7	0	0
2017-03-18	1.9279	10.9	1.9364	11.7	0	0
2017-03-19	1.9331	10.9	1.9514	11.5	0	0
2017-03-20	1.9382	11.1	1.9773	11.5	0	0
2017-03-21	1.9362	11.1	2.0087	11.3	1	0
2017-03-22	1.9279	9.2	1.9819	9.3	0	0
2017-03-23	1.9279	8.9	1.9773	8.9	0	0
2017-03-24	1.9279	7.5	1.9811	7.6	0	0
2017-03-25	1.9279	9.4	1.9818	9.7	1	0
2017-03-26	1.9279	9.1	1.9871	9.4	0	0
2017-03-27	1.9331	9.4	1.9923	10.3	0	0
2017-03-28	1.9331	11.1	2.0032	12	0	0
2017-03-29	1.9384	10.7	2.0113	11.9	0	0
2017-03-30	1.9483	11.3	2.0518	12.7	0	0
2017-03-31	1.9582	12.9	2.1208	14.3	0	0
2017-04-01	1.9864	11.8	2.1906	12.5	3	0
2017-04-02	2.0199	11.3	2.2322	12	0	0
2017-04-03	2.0527	10.5	2.2443	11.2	0	0
2017-04-04	2.0785	11.3	2.2474	12.5	0	0
2017-04-05	2.1106	11.4	2.2577	12.5	0	0
2017-04-06	2.1498	11	2.2866	11.9	0	0
2017-04-07	2.1886	10.4	2.3042	11.6	0	0
2017-04-08	2.2125	11.4	2.3087	12.9	0	0
2017-04-09	2.2216	12.6	2.3144	14.5	0	0
2017-04-10	2.2341	13.1	2.3184	14.6	0	15
2017-04-11	2.2444	12.7	2.3098	13.9	0	0
2017-04-12	2.2566	11.5	2.3249	12.4	0	0
2017-04-13	2.2706	11.6	2.3362	12.6	0	0
2017-04-14	2.2879	11.7	2.3471	12.5	0	0
2017-04-15	2.3054	12	2.3532	12.7	0	0
2017-04-16	2.3347	11.6	2.3667	12	0	0
2017-04-17	2.3754	11.2	2.3795	11.6	0	0
2017-04-18	2.4213	11.4	2.3929	11.9	0	0
2017-04-19	2.4547	10.4	2.4161	10.9	0	0
2017-04-20	2.4808	9.6	2.4413	10.2	0	0
2017-04-21	2.5225	9.3	2.4668	9.5	0	0
2017-04-22	2.5762	9.8	2.4785	10.1	0	0
2017-04-23	2.6293	11.4	2.4775	11.7	0	0
2017-04-24	2.6523	11.2	2.4896	11.5	0	0
2017-04-25	2.68	11.9	2.504	11.9	0	0
2017-04-26	2.6946	10.4	2.5361	10.3	0	0
2017-04-27	2.7068	9.1	2.5646	9.1	0	0
2017-04-28	2.7229	9.1	2.5873	9.1	0	0
2017-04-29	2.7395	9.4	2.6035	9.4	0	0
2017-04-30	2.7677	11.2	2.6117	11.4	7	0
2017-05-01	1.983	10.1	1.9483	10.2	13	0
2017-05-02	1.9423	10.7	1.9483	10.8	2	0
2017-05-03	1.9433	11	1.9483	11.1	0	0
2017-05-04	1.9433	11	1.9483	11.2	0	0
2017-05-05	1.9483	11.5	1.9533	11.8	0	0
2017-05-06	1.9382	13.1	1.9397	13.3	17	0
2017-05-07	1.9382	12.7	1.9426	12.9	0	0
2017-05-08	1.9382	12.2	1.9433	12.2	0	0
2017-05-09	1.9433	11.7	1.9483	11.7	0	0
2017-05-10	1.9502	12	1.9619	12.2	1	0
2017-05-11	1.9615	12.8	1.9774	12.9	0	0
2017-05-12	1.9773	13.3	2.0058	13.5	0	0
2017-05-13	2.0088	13.9	2.0498	14.1	0	0
2017-05-14	2.0444	13.4	2.1071	13.5	0	0
2017-05-15	2.09	14	2.1629	14.3	0	0
2017-05-16	2.1511	15.5	2.2187	16	0	0
2017-05-17	2.2094	16.4	2.2645	16.8	0	0
2017-05-18	2.0679	16.1	1.9489	16.3	34	0
2017-05-19	1.947	13.5	1.9433	13.6	5	0
2017-05-20	1.9382	13	1.9382	13	5	0
2017-05-21	1.9382	12.7	1.9382	12.8	0	0
2017-05-22	1.9389	14.2	1.9382	14.4	1	0
2017-05-23	1.9433	15.2	1.9392	15.4	0	0
2017-05-24	1.9483	15.2	1.9481	15.4	0	0
2017-05-25	1.9582	16.5	1.9582	16.9	0	0
2017-05-26	1.9831	17.3	1.9909	17.8	0	0
2017-05-27	2.0312	18.1	2.059	18.5	0	0
2017-05-28	2.1044	18.5	2.1511	19	0	0
2017-05-29	2.2045	19	2.2435	19.3	1	0
2017-05-30	2.2511	18	2.3204	18.2	0	0
2017-05-31	2.2934	17.7	2.3752	17.9	53	0
2017-06-01	1.9433	17.3	1.9398	17.5	0	0
2017-06-02	1.9433	18.1	1.9394	18.4	0	0
2017-06-03	1.9483	18.3	1.9433	18.4	7	0
2017-06-04	1.9483	16.2	1.9382	16.2	0	0
2017-06-05	1.9533	15.9	1.9421	16	0	0
2017-06-06	1.9433	16.1	1.9331	16.1	7	0
2017-06-07	1.9413	15.2	1.9331	15.2	3	0
2017-06-08	1.9433	15.4	1.9331	15.4	0	0
2017-06-09	1.9331	16.9	1.9279	17	14	0
2017-06-10	1.9331	16.8	1.9279	16.9	0	0
2017-06-11	1.9382	17.9	1.9331	18.3	0	0
2017-06-12	1.9483	17.8	1.9433	17.9	0	0
2017-06-13	1.9694	17.8	1.9928	17.9	1	0
2017-06-14	2.0265	18.7	2.0983	18.8	4	0
2017-06-15	2.1112	19.3	2.1869	19.5	0	0
2017-06-16	2.2204	18.2	2.2764	18.3	0	0
2017-06-17	2.2681	18.2	2.3473	18.5	0	0
2017-06-18	2.364	19	2.4098	19.5	0	0
2017-06-19	2.5467	20.3	2.4701	21	0	0
2017-06-20	2.6597	21.4	2.5482	22.1	0	0
2017-06-21	2.7363	21.3	2.633	21.9	0	0
2017-06-22	2.8163	20.7	2.7026	21.3	0	0
2017-06-23	2.9025	21.1	2.7641	21.5	0	0
2017-06-24	2.974	19.5	2.83	19.7	0	0
2017-06-25	3.0325	19	2.8914	19.3	0	15
2017-06-26	3.0958	19.4	2.9419	19.7	8	0
2017-06-27	3.1428	19.8	2.6615	19.9	10	0
2017-06-28	2.4341	18.7	1.9483	18.8	32	0
2017-06-29	1.9433	17.5	1.9415	17.1	23	0
2017-06-30	1.9382	16.5	1.9331	16.2	29	0
2017-07-01	1.9382	16.2	1.9331	16	5	0
2017-07-02	1.9382	16.1	1.9382	16	0	0
2017-07-03	1.9433	17.2	1.9427	17.1	0	0
2017-07-04	1.9485	17.3	1.9483	17.3	0	0
2017-07-05	1.9744	18.7	1.963	18.9	0	0
2017-07-06	2.0349	20	2.0057	20.2	0	0
2017-07-07	2.1156	20.3	2.0691	20.5	0	0
2017-07-08	2.2308	21	2.1318	21.1	0	0
2017-07-09	2.3037	21.2	2.2083	21.4	0	0
2017-07-10	2.5137	20.7	2.2817	20.6	7	0
2017-07-11	2.6258	19.6	2.3141	19.5	0	0
2017-07-12	2.69	19.4	2.3363	19.3	0	0
2017-07-13	2.746	19.1	2.3703	19	3	0
2017-07-14	2.8069	19	2.3987	18.8	0	0
2017-07-15	2.8822	18.3	2.4416	18.1	0	0
2017-07-16	2.9704	18.6	2.4901	18.6	0	0
2017-07-17	3.0722	19.9	2.5406	20.3	0	0
2017-07-18	3.1904	20.7	2.6008	21.2	0	0
2017-07-19	3.3117	21.5	2.66	21.9	0	0
2017-07-20	3.397	20.6	2.7289	20.7	0	0
2017-07-21	3.4648	18.6	2.8009	18.5	0	0
2017-07-22	3.5059	18.6	2.8649	18.5	2	0
2017-07-23	3.5382	18.1	2.9273	17.9	1	0
2017-07-24	2.0684	18.5	1.9533	18.4	14	0
2017-07-25	2.0341	18.5	1.9582	18.4	0	0
2017-07-26	2.0668	17.7	1.963	17.5	2	0
2017-07-27	2.1073	18.2	1.9709	18.1	1	0
2017-07-28	2.1609	18	1.9678	17.8	0	0
2017-07-29	2.2374	18	1.9814	17.9	0	0
2017-07-30	2.3368	19.2	2.0252	19.3	0	0
2017-07-31	2.6226	19	2.1021	18.9	0	0
2017-08-01	2.7368	18.5	2.198	18.3	0	0
2017-08-02	2.8721	18.3	2.2865	18.2	0	0
2017-08-03	3.0211	19.2	2.312	19.2	0	0
2017-08-04	3.147	19	2.3375	18.8	0	0
2017-08-05	3.2925	19.6	2.3886	19.3	0	0
2017-08-06	3.4201	17.7	2.2853	17.3	0	0
2017-08-07	3.5102	17.3	2.3335	16.8	0	15
2017-08-08	3.5808	18	2.4099	17.6	2	0
2017-08-09	3.6256	17.2	2.4933	16.8	2	0
2017-08-10	3.6577	16.7	2.5813	16.3	0	0
2017-08-11	3.6934	16.5	2.6523	16.1	0	0
2017-08-12	3.7228	16.2	2.7186	15.9	0	0
2017-08-13	3.7601	17.4	2.7774	17.2	0	0
2017-08-14	3.7901	17.9	2.8315	17.8	0	0
2017-08-15	3.7758	19.9	2.8794	20.1	0	0
2017-08-16	3.8426	18.2	2.9479	18.1	0	0
2017-08-17	3.8735	18.5	3.0096	18.6	0	0
2017-08-18	3.7645	18.9	3.0453	18.9	13	0
2017-08-19	1.9733	17.2	2.3985	17.1	0	0
2017-08-20	2.0229	16	2.3367	16	0	0
2017-08-21	2.0978	16.6	2.3483	16.7	0	0
2017-08-22	2.2028	18.3	2.3955	18.6	0	0
2017-08-23	2.2818	19.7	2.4642	19.9	0	0
2017-08-24	2.6189	18.8	2.5577	19	0	0
2017-08-25	2.766	19.9	2.6609	20.2	0	0
2017-08-26	2.922	19.5	2.756	19.8	0	0
2017-08-27	3.0664	20.3	2.844	20.7	0	0
2017-08-28	3.2099	20.6	2.9335	21	0	0
2017-08-29	3.3699	21.5	3.0179	22	0	0
2017-08-30	3.5205	21.1	3.0953	21.4	0	0
2017-08-31	3.6487	18.5	3.1792	18.6	0	0
2017-09-01	3.7102	17.2	3.2624	17.3	7	0
2017-09-02	1.9678	15.8	3.3124	15.9	0	0
2017-09-03	2.0231	15.8	3.3176	15.9	0	0
2017-09-04	1.9533	17	3.3123	17.1	1	0
2017-09-05	1.9651	17.8	3.2592	17.9	0	0
2017-09-06	2.0213	17.4	3.2032	17.4	1	0
2017-09-07	2.148	17.1	3.1952	17	0	0
2017-09-08	2.2489	17	3.2024	17	0	0
2017-09-09	1.9483	16.9	2.2075	16.8	8	0
2017-09-10	1.949	15.4	2.1201	15.3	0	0
2017-09-11	1.9651	16.3	2.1091	16.3	3	0
2017-09-12	1.9918	15.3	2.11	15.3	1	0
2017-09-13	2.001	16.5	2.1048	16.6	1	0
2017-09-14	1.9434	16.5	1.9533	16.5	7	0
2017-09-15	1.9394	15.1	1.9531	15.1	4	0
2017-09-16	1.9433	14.2	1.9533	14.2	0	0
2017-09-17	1.9331	14	1.9433	14.1	13	0
2017-09-18	1.9331	13.6	1.9433	13.5	0	0
2017-09-19	1.938	13.3	1.9483	13.4	0	0
2017-09-20	1.9433	12.9	1.9533	13	0	0
2017-09-21	1.9582	13.1	1.9678	13.3	0	0
2017-09-22	1.9911	14.7	1.9973	14.9	0	0
2017-09-23	2.0346	14	2.0401	14.2	0	0
2017-09-24	2.0991	14.9	2.0913	15.2	0	0
2017-09-25	2.1931	16.3	2.1525	16.6	0	0
2017-09-26	2.2466	16.3	2.217	16.5	1	0
2017-09-27	2.2942	15.4	2.2693	15.5	0	0
2017-09-28	2.486	15.7	2.3221	16	0	0
2017-09-29	2.6556	16.5	2.3729	16.9	0	0
2017-09-30	2.7498	16.6	2.4251	16.9	5	0
2017-10-01	2.8214	15.9	2.483	16.1	2	0
2017-10-02	2.0798	16.8	2.0797	17	1	0
2017-10-03	2.0293	17.5	2.0258	17.7	0	0
2017-10-04	2.0132	15.5	2.0176	15.6	0	0
2017-10-05	2.0422	14.3	2.0444	14.4	0	0
2017-10-06	2.0992	15.2	2.1039	15.4	0	0
2017-10-07	2.1963	13	2.1928	13.2	0	0
2017-10-08	2.2427	12.7	2.2864	13	0	0
2017-10-09	2.3213	14.7	2.3826	15	0	0
2017-10-10	2.5983	14.9	2.4698	15.1	0	0
2017-10-11	2.707	14.3	2.5596	14.5	0	0
2017-10-12	2.8148	14.9	2.6436	15.1	0	0
2017-10-13	2.9098	14.4	2.708	14.7	0	0
2017-10-14	3.0045	14.9	2.7716	15.2	0	0
2017-10-15	3.0891	15.6	2.8341	16.1	0	0
2017-10-16	3.1843	16.5	2.8991	16.9	0	0
2017-10-17	3.2928	16.3	2.9642	16.7	0	0
2017-10-18	3.3836	16.6	3.0251	17	0	0
2017-10-19	3.4477	16.5	3.0763	16.8	0	0
2017-10-20	3.4897	16.3	3.1292	16.5	1	0
2017-10-21	3.5203	16	3.1838	16.2	1	0
2017-10-22	3.5487	14.8	3.2499	14.6	2	0
2017-10-23	3.5733	14.6	3.3088	14.5	0	0
2017-10-24	3.596	14.7	3.3618	14.6	0	0
2017-10-25	2.1862	14.7	1.9582	14.8	0	0
2017-10-26	2.2264	14.9	1.9686	15.1	0	0
2017-10-27	2.3411	15.6	1.9983	15.9	0	0
2017-10-28	2.6147	15	2.04	15	0	0
2017-10-29	2.7406	13.5	2.0959	13.4	0	0
2017-10-30	2.822	13.8	2.156	13.8	1	0
2017-10-31	2.8895	11.9	2.2041	11.8	0	0
2017-11-01	2.9407	11.1	2.2429	11.1	0	0
2017-11-02	2.9976	12.2	2.2862	12.3	0	0
2017-11-03	3.0479	12.8	2.3341	13	0	0
2017-11-04	3.0853	12.8	2.3797	12.9	0	0
2017-11-05	2.1309	12.7	2.0552	12.7	8	0
2017-11-06	2.093	11.3	2.0131	11.1	0	0
2017-11-07	2.0667	9.9	2.0044	9.7	0	0
2017-11-08	2.0299	10.3	1.9567	10.2	5	0
2017-11-09	2	10.5	1.9483	10.3	2	0
2017-11-10	1.9769	10.7	1.9483	10.5	0	0
2017-11-11	1.963	11.2	1.9483	11.2	3	0
2017-11-12	1.9384	12.1	1.9433	12.2	6	0
2017-11-13	1.9331	11.2	1.9382	11	0	0
2017-11-14	1.9331	9.9	1.9433	9.5	0	0
2017-11-15	1.9382	9.2	1.9483	8.8	0	0
2017-11-16	1.9433	8.8	1.9533	8.5	0	0
2017-11-17	1.9483	9	1.9665	8.8	0	0
2017-11-18	1.9533	8.9	1.991	8.7	0	0
2017-11-19	1.9582	8.2	2.0242	8	0	0
2017-11-20	1.963	8.4	2.0603	8.3	0	0
2017-11-21	1.9726	8.5	2.0798	8.3	0	0
2017-11-22	1.9819	9	2.0951	8.9	0	0
2017-11-23	1.9821	9.9	2.1057	10	0	0
2017-11-24	1.991	10.6	2.0337	10.6	14	0
2017-11-25	1.9483	10.9	1.9483	10.9	15	0
2017-11-26	1.9481	9	1.9433	8.8	0	0
2017-11-27	1.9433	8.4	1.9433	8.2	0	0
2017-11-28	1.9469	8.6	1.9433	8.5	6	0
2017-11-29	1.9382	8.2	1.9358	8	0	0
2017-11-30	1.9382	7.4	1.9331	7.1	1	0
2017-12-01	1.9382	7.2	1.9331	6.9	1	0
2017-12-02	1.9382	6.7	1.9331	6.4	0	0
2017-12-03	1.9382	5.8	1.9331	5.4	0	0
2017-12-04	1.9382	6.2	1.9382	5.9	0	0
2017-12-05	1.9433	7	1.9382	6.9	0	0
2017-12-06	1.9433	6.4	1.9433	6.2	0	0
2017-12-07	1.9444	6.3	1.9433	6.1	3	0
2017-12-08	1.9331	7.5	1.9331	7.5	5	0
2017-12-09	1.9331	6.7	1.9331	6.5	0	0
2017-12-10	1.9279	7.7	1.9226	7.9	63	0
2017-12-11	1.9276	9.2	1.9173	9.2	18	0
2017-12-12	1.9226	8	1.9173	7.8	0	0
2017-12-13	1.9226	7.6	1.9173	7.6	11	0
2017-12-14	1.9202	9.1	1.9101	9.2	19	0
2017-12-15	1.9219	8.8	1.9119	8.7	10	0
2017-12-16	1.9203	7.6	1.9119	7.4	0	0
2017-12-17	1.9226	7	1.9119	6.8	1	0
2017-12-18	1.9226	8	1.9145	8.1	3	0
2017-12-19	1.922	7.5	1.9119	7.2	0	0
2017-12-20	1.9226	6.8	1.9119	6.6	0	0
2017-12-21	1.9226	7.4	1.9173	7.4	0	0
2017-12-22	1.9226	8.2	1.9173	8.2	0	0
2017-12-23	1.9265	8.5	1.9173	8.5	0	0
2017-12-24	1.9279	8.8	1.9226	8.8	0	0
2017-12-25	1.9279	8.3	1.9226	8.2	0	0
2017-12-26	1.9279	8	1.9237	7.9	5	0
2017-12-27	1.919	8	1.912	8	13	0
2017-12-28	1.9226	6.9	1.9173	6.6	0	0
2017-12-29	1.9179	7.3	1.9081	7.3	13	0
2017-12-30	1.9173	9.7	1.9091	9.9	10	0
2017-12-31	1.9176	9.5	1.9119	9.5	2	0
2018-01-01	1.9173	9.1	1.9064	9.1	38	0
2018-01-02	1.9149	8.9	1.9012	8.9	7	0
2018-01-03	1.9147	10.9	1.9009	11.2	5	0
2018-01-04	1.9152	11.3	1.9009	11.5	6	0
2018-01-05	1.9119	11.6	1.8988	11.7	18	0
2018-01-06	1.9173	10.6	1.9064	10.5	1	0
2018-01-07	1.9119	9.5	1.9009	9.5	14	0
2018-01-08	1.9119	9.7	1.9041	9.7	1	0
2018-01-09	1.9119	9.1	1.9064	9	0	0
2018-01-10	1.9119	9	1.9021	9	4	0
2018-01-11	1.9119	8.8	1.9016	8.8	11	0
2018-01-12	1.9119	8.2	1.9064	8	0	0
2018-01-13	1.9148	7.6	1.9064	7.4	0	0
2018-01-14	1.9147	7.7	1.9064	7.5	2	0
2018-01-15	1.9146	7.5	1.9064	7.4	6	0
2018-01-16	1.9119	9.2	1.9009	9.3	5	0
2018-01-17	1.9119	9.2	1.9009	9.1	5	0
2018-01-18	1.9119	8.8	1.9009	8.9	3	0
2018-01-19	1.9119	9.4	1.9009	9.5	4	0
2018-01-20	1.9119	8.9	1.8953	8.9	25	0
2018-01-21	1.9119	10.6	1.8953	10.8	10	0
2018-01-22	1.9119	10.9	1.9009	11.1	3	0
2018-01-23	1.9119	10	1.9009	10	0	0
2018-01-24	1.9119	10.3	1.901	10.4	0	0
2018-01-25	1.9119	10.4	1.9064	10.5	16	0
2018-01-26	1.9119	9.5	1.9009	9.5	0	0
2018-01-27	1.9119	8.4	1.9037	8.3	0	0
2018-01-28	1.9119	7.9	1.9064	7.8	1	0
2018-01-29	1.9119	8.2	1.9064	8.2	0	0
2018-01-30	1.9173	9	1.9091	9	0	0
2018-01-31	1.9173	9.2	1.9119	9.3	0	0
2018-02-01	1.9119	8.8	1.9064	8.8	5	0
2018-02-02	1.9119	7.4	1.9064	7.3	0	0
2018-02-03	1.9119	7	1.9064	7	6	0
2018-02-04	1.9119	6.8	1.9064	6.7	0	0
2018-02-05	1.9119	6.5	1.9064	6.4	0	0
2018-02-06	1.9119	5.3	1.9064	4.9	0	0
2018-02-07	1.9145	5.2	1.9119	4.9	0	0
2018-02-08	1.9173	4.9	1.9122	4.6	0	0
2018-02-09	1.9173	4.2	1.9173	4	2	0
2018-02-10	1.9173	4.1	1.9173	3.8	0	0
2018-02-11	1.9119	5.7	1.9064	5.8	5	0
2018-02-12	1.9119	5.8	1.9064	5.6	0	0
2018-02-13	1.9119	4.9	1.9087	4.7	1	0
2018-02-14	1.9119	5.1	1.9064	4.9	10	0
2018-02-15	1.9119	7.5	1.9011	7.9	7	0
2018-02-16	1.9119	8.8	1.9009	9	7	0
2018-02-17	1.9119	9.1	1.9009	9.2	4	0
2018-02-18	1.9119	7.6	1.902	7.6	5	0
2018-02-19	1.9119	7.9	1.9009	7.9	1	0
2018-02-20	1.9118	8.7	1.9009	8.9	3	0
2018-02-21	1.9119	7.9	1.9024	7.8	0	0
2018-02-22	1.9119	5.9	1.9064	5.4	0	0
2018-02-23	1.9119	4.9	1.9079	4.4	0	0
2018-02-24	1.912	4.2	1.9119	3.7	0	0
2018-02-25	1.9173	4.3	1.9173	3.9	0	0
2018-02-26	1.9173	3.5	1.9226	3.1	0	0
2018-02-27	1.9226	2.5	1.9281	2.2	0	0
2018-02-28	1.9279	1.9	1.9433	1.7	0	0
2018-03-01	1.9277	2	1.9506	1.8	4	0
2018-03-02	1.9173	5.6	1.9247	5.9	4	0
2018-03-03	1.9173	6.3	1.9229	6.5	0	0
2018-03-04	1.9159	7.4	1.9173	7.8	6	0
2018-03-05	1.9119	7.2	1.9173	7.3	0	0
2018-03-06	1.9148	7.5	1.9173	7.6	5	0
2018-03-07	1.9119	7.1	1.9119	7.1	3	0
2018-03-08	1.9119	6.9	1.9119	6.9	0	0
2018-03-09	1.9119	8.3	1.9119	8.6	0	0
2018-03-10	1.9169	9.5	1.9173	9.8	0	0
2018-03-11	1.9173	10	1.9173	10.2	0	0
2018-03-12	1.9119	9.9	1.9106	10.2	13	0
2018-03-13	1.9119	8.8	1.9119	8.8	0	0
2018-03-14	1.9119	8.5	1.9119	8.6	0	0
2018-03-15	1.9119	9.2	1.9068	9.4	8	0
2018-03-16	1.9119	9	1.9064	9.1	2	0
2018-03-17	1.9119	8.2	1.9115	8.3	1	0
2018-03-18	1.9119	7.4	1.9119	7.3	1	0
2018-03-19	1.9148	7.2	1.9119	7.1	6	0
2018-03-20	1.9119	6	1.9065	5.8	1	0
2018-03-21	1.9119	5.3	1.9119	5.1	0	0
2018-03-22	1.9148	5.1	1.9171	5	0	0
2018-03-23	1.9173	5.9	1.9226	6.2	0	0
2018-03-24	1.9166	7.1	1.9119	7.3	5	0
2018-03-25	1.9146	8.2	1.9119	8.5	0	0
2018-03-26	1.9145	8.3	1.9119	8.5	0	0
2018-03-27	1.9119	8.9	1.9064	9.2	12	0
2018-03-28	1.9119	10.4	1.9009	10.5	10	0
2018-03-29	1.9119	8.9	1.9048	9	0	0
2018-03-30	1.9116	9	1.9019	9.2	6	0
2018-03-31	1.9084	8.6	1.8988	8.8	12	0
2018-04-01	1.9119	8.2	1.9009	8.4	1	0
2018-04-02	1.9119	9.2	1.9064	9.5	0	0
2018-04-03	1.9119	10.4	1.9064	10.7	0	0
2018-04-04	1.9173	10.7	1.9119	11	5	0
2018-04-05	1.9119	10.1	1.9064	10.3	1	0
2018-04-06	1.9119	9.9	1.9067	10.4	0	0
2018-04-07	1.9145	11.7	1.9119	12.4	5	0
2018-04-08	1.9119	11.5	1.9118	11.9	4	0
2018-04-09	1.9119	11.5	1.9064	11.8	0	0
2018-04-10	1.9119	11.2	1.9009	11.5	5	0
2018-04-11	1.9119	11.1	1.9036	11.3	1	0
2018-04-12	1.9119	11.1	1.9064	11.3	7	0
2018-04-13	1.9119	11.6	1.9009	11.8	4	0
2018-04-14	1.9119	12.5	1.9009	12.9	2	0
2018-04-15	1.9119	12.1	1.9064	12.5	0	0
2018-04-16	1.9146	12.1	1.9082	12.4	0	0
2018-04-17	1.9173	11.9	1.9172	12.3	0	0
2018-04-18	1.9272	13.2	1.9226	14	0	0
2018-04-19	1.9382	14.3	1.9433	15.3	0	0
2018-04-20	1.9761	14.7	1.9955	15.6	0	0
2018-04-21	2.0382	15	2.0686	15.9	0	0
2018-04-22	2.1155	15.4	2.1309	16.4	0	0
2018-04-23	2.1956	15.2	2.1894	16	0	0
2018-04-24	2.2414	14.1	2.2428	14.6	0	0
2018-04-25	2.2591	14.1	2.2768	14.7	0	0
2018-04-26	2.2771	12.7	2.3131	13	0	0
2018-04-27	2.3015	12.2	2.3387	12.6	0	0
2018-04-28	2.357	11.9	2.3624	12.2	3	0
2018-04-29	2.3874	12	2.3816	12.1	1	0
2018-04-30	2.4072	11.6	2.398	11.7	2	0
2018-05-01	2.4399	10.8	2.4156	10.7	0	0
2018-05-02	2.4817	10.2	2.4297	10.2	0	0
2018-05-03	2.5335	11.5	2.4351	11.6	4	0
2018-05-04	2.5274	11	2.4395	11	0	0
2018-05-05	2.5304	11.7	2.4406	12	0	0
2018-05-06	2.558	13.3	2.441	13.8	0	0
2018-05-07	2.6159	14.3	2.4503	14.9	0	0
2018-05-08	2.6435	15.2	2.4666	15.8	0	0
2018-05-09	2.6658	14.6	2.4969	14.8	0	0
2018-05-10	2.6256	13.6	2.4814	13.7	0	0
2018-05-11	2.6144	12.8	2.4758	12.9	0	0
2018-05-12	2.1313	13.7	2.4745	14	14	0
2018-05-13	1.9433	11.9	1.9433	11.8	2	0
2018-05-14	1.9382	11.6	1.9385	11.6	0	0
2018-05-15	1.9382	12.2	1.9382	12.3	2	0
2018-05-16	1.9433	13.2	1.9433	13.4	0	0
2018-05-17	1.9483	14	1.9483	14.2	0	0
2018-05-18	1.9574	14	1.9582	14.2	0	0
2018-05-19	1.9802	14.1	1.9958	14.4	0	0
2018-05-20	2.0179	14	2.0531	14.4	0	0
2018-05-21	2.0752	14.7	2.1327	15.2	0	0
2018-05-22	2.172	14.8	2.2249	15.2	0	0
2018-05-23	2.2527	15.3	2.3118	15.8	0	0
2018-05-24	2.319	15.3	2.3817	15.7	0	0
2018-05-25	2.5161	16	2.4467	16.3	2	0
2018-05-26	2.6241	16.2	2.5092	16.5	11	0
2018-05-27	1.9433	16	1.9382	16.2	5	0
2018-05-28	1.9382	16.4	1.9382	16.6	0	0
2018-05-29	1.9331	16.7	1.9331	16.9	25	0
2018-05-30	1.9331	16	1.9331	15.9	1	0
2018-05-31	1.9331	16.2	1.9331	16.2	7	0
2018-06-01	1.9279	16	1.9279	16	0	0
2018-06-02	1.9279	16.2	1.9279	16.3	0	0
2018-06-03	1.9331	17.2	1.9312	17.5	46	0
2018-06-04	1.9226	17.3	1.9119	17.5	53	0
2018-06-05	1.9226	17	1.9173	17	1	0
2018-06-06	1.9119	16.6	1.9064	16.6	0	0
2018-06-07	1.9152	16.8	1.9118	16.8	0	0
2018-06-08	1.9173	17	1.9119	17.2	0	0
2018-06-09	1.9226	18.2	1.9173	18.5	0	0
2018-06-10	1.9331	17.8	1.9279	18	4	0
2018-06-11	1.9226	17.8	1.9119	17.9	36	0
2018-06-12	1.9203	17.1	1.9161	17	35	0
2018-06-13	1.9173	17	1.9119	17	5	0
2018-06-14	1.9173	16.9	1.9119	17	0	0
2018-06-15	1.9128	16.9	1.9064	16.8	10	0
2018-06-16	1.9173	16.4	1.9119	16.2	0	0
2018-06-17	1.9173	16.4	1.9119	16.3	0	0
2018-06-18	1.9226	16.5	1.9173	16.5	0	0
2018-06-19	1.9279	16.6	1.9226	16.6	0	0
2018-06-20	1.9439	18.2	1.9364	18.6	0	0
2018-06-21	1.9986	19.2	1.98	19.7	0	0
2018-06-22	2.111	17.7	2.0843	17.8	0	0
2018-06-23	2.2279	16.6	2.1979	17	0	0
2018-06-24	2.2748	16.9	2.2773	17.4	0	0
2018-06-25	2.3475	17.1	2.3393	17.7	0	0
2018-06-26	2.5211	17.9	2.3915	18.6	0	0
2018-06-27	2.6514	18.7	2.4455	19.5	0	0
2018-06-28	2.7318	19.1	2.5105	19.8	0	0
2018-06-29	2.8252	18.8	2.5866	19.7	0	0
2018-06-30	2.9149	19.4	2.6441	20.2	0	0
2018-07-01	2.9807	20.4	2.6957	21	6	0
2018-07-02	3.0253	20.4	2.7489	20.8	5	0
2018-07-03	3.0616	19.9	2.79	20.2	0	0
2018-07-04	3.0914	19.6	2.8219	19.9	36	0
2018-07-05	1.9433	18.9	1.9433	19.1	2	0
2018-07-06	1.9433	18.9	1.9427	19	0	0
2018-07-07	1.9533	18.7	1.9483	18.7	0	0
2018-07-08	1.997	19.4	1.9792	19.7	0	0
2018-07-09	2.0939	19.8	2.0601	20	0	0
2018-07-10	2.2466	19.5	2.1879	19.8	0	0
2018-07-11	2.3871	19.3	2.3258	19.7	0	0
2018-07-12	2.6399	18.6	2.4289	19	0	0
2018-07-13	2.7572	18.6	2.5353	19.1	0	0
2018-07-14	2.8727	19.2	2.6403	19.7	0	0
2018-07-15	2.9829	19.8	2.718	20.1	0	0
2018-07-16	1.9533	19.8	2.7854	19.9	14	0
2018-07-17	1.9915	19.3	#N/A	#N/A	0	0
2018-07-18	2.1227	18.9	#N/A	#N/A	1	0
2018-07-19	2.305	19.3	#N/A	#N/A	0	0
2018-07-20	2.6918	19.5	#N/A	#N/A	0	0
2018-07-21	2.8714	18.6	#N/A	#N/A	0	0
2018-07-22	3.011	18.4	#N/A	#N/A	0	0
2018-07-23	3.1018	18.8	#N/A	#N/A	0	0
2018-07-24	3.1907	19.3	#N/A	#N/A	0	0
2018-07-25	3.2756	19.7	#N/A	#N/A	0	0
2018-07-26	3.3502	20	3.1409	20.4	0	0
2018-07-27	3.4133	20.3	3.1878	20.8	1	0
2018-07-28	3.4521	20.2	3.238	20.5	0	0
2018-07-29	3.5161	19	3.3168	19.2	0	0
2018-07-30	3.5516	19.3	3.3672	19.7	0	16
2018-07-31	1.9657	19.9	2.1244	20	0	16
2018-08-01	1.9533	19.2	1.9582	19.2	0	0
2018-08-02	1.9937	19.2	1.9943	19.4	0	0
2018-08-03	2.1423	20.3	2.0844	20.7	0	0
2018-08-04	2.4113	20.7	2.234	21.2	0	16
2018-08-05	1.9623	21.2	2.3954	21.6	0	0
2018-08-06	2.0589	21	2.5378	21.5	0	0
2018-08-07	2.3322	21.4	2.675	22	0	0
2018-08-08	2.7431	20.4	2.7847	20.7	0	0
2018-08-09	1.9504	19.6	2.1894	19.7	14	0
2018-08-10	1.98	18	2.2465	17.9	0	0
2018-08-11	2.098	17.6	2.4601	17.6	0	0
2018-08-12	2.2993	18	2.7148	18.2	0	0
2018-08-13	1.9533	19.3	2.8502	19.7	1	16
2018-08-14	1.9582	19.1	2.9382	19.2	0	0
2018-08-15	2.0113	18.2	3.0068	18.1	0	0
2018-08-16	2.1719	18.7	3.0593	19	0	0
2018-08-17	2.4773	18.9	3.1137	19.2	0	0
2018-08-18	2.7831	17.7	3.1866	18	0	0
2018-08-19	2.9925	17.8	3.2554	18.2	0	24
2018-08-20	3.1465	18.1	3.3181	18.6	0	24
2018-08-21	1.9582	19.2	1.963	19.5	0	0
2018-08-22	1.9964	19.5	1.9916	19.9	0	0
2018-08-23	2.1264	20.1	2.08	20.5	0	0
2018-08-24	2.3337	19.4	2.2212	19.7	0	0
2018-08-25	2.7033	17.7	2.3675	17.8	0	0
2018-08-26	2.8777	17.3	2.4873	17.3	0	0
2018-08-27	3.0509	17.7	2.6183	17.9	0	0
2018-08-28	3.1666	18.5	2.7218	18.7	3	0
2018-08-29	3.267	19.4	2.8156	19.6	5	0
2018-08-30	3.3754	17.4	2.8998	17.3	0	0
2018-08-31	3.4372	17.6	2.9791	17.7	0	0
2018-09-01	3.5009	16.7	3.0551	16.7	0	0
2018-09-02	3.5585	16.5	3.1294	16.7	0	0
2018-09-03	3.6033	16.5	3.2084	16.8	0	0
2018-09-04	3.6405	17.2	3.276	17.7	0	0
2018-09-05	3.6676	17.8	3.3395	18.3	0	0
2018-09-06	1.9544	18.5	3.3746	18.8	20	0
2018-09-07	1.9582	17.6	3.2449	17.6	0	0
2018-09-08	2.0045	16.8	3.1884	16.9	0	0
2018-09-09	2.1093	17.2	3.1637	17.5	0	0
2018-09-10	2.2627	17.7	3.1647	17.8	0	0
2018-09-11	2.517	17.4	3.1942	17.6	0	0
2018-09-12	1.9582	18.3	1.963	18.6	0	24
2018-09-13	1.9728	18.7	1.9828	18.9	0	24
2018-09-14	2.0259	18.3	2.0365	18.5	0	0
2018-09-15	2.1349	17	2.1144	17	0	0
2018-09-16	2.2844	16.4	2.2147	16.5	0	0
2018-09-17	2.6237	17	2.3179	17.2	0	0
2018-09-18	2.7862	18.2	2.4165	18.7	0	0
2018-09-19	1.9582	18.5	1.9582	18.8	0	0
2018-09-20	1.963	18.3	1.963	18.5	0	0
2018-09-21	2.0033	18.7	1.9933	19	7	0
2018-09-22	1.9582	16.8	1.987	16.6	0	0
2018-09-23	1.9743	17.9	2.0131	18.1	1	0
2018-09-24	2.0124	16.3	2.0664	16.3	0	0
2018-09-25	2.1136	14.5	2.1551	14.5	0	0

## Sheet: Table S6
Supplementary Table S6 Monthly quantification of T. aestivum soil DNA (mg/g), average pF (i.e. soil hydric potential), and average temperature registered from August 2016 to August 2018 under trees II-9, III-11 and VIII-5. Temperature and pF are represented as the average between north and south probes. In blue, months selected for the winter period. In red, months selected for the summer period.
	Tree II-9				Tree III-11				Tree VIII-5
	Soil DNA (mg/g)	pF	T°C		Soil DNA (mg/g)	pF	T°C		Soil DNA (mg/g)	pF	T°C
2016-08-01	47.92	5.99425	20.55		24.12	5.0665	21.75		27.93	4.9323	20.7
2016-09-01	6.99	2.86	14.3		2.64	2.71	14.05		1.27	2.65	14.55
2016-10-01	38.23	3.35	12.6		16.64	3.2	12.45		9.18	2.78	13.1
2016-11-01	11.09	2.06	8		6.04	2.01	7.9		14.34	1.93	8.45
2016-12-01	58.24	2.26	6.6		25.74	2.19	6.45		22.84	2.06	6.85
2017-01-01	2.05	2.08	3		0.017	2.03	2.85		0.063	1.94	3.1
2017-02-01	30.58	2.18	9.45		12.77	2.11	9.5		25.64	1.99	9.4
2017-03-01	0.207	2.15	11.4		0.219	2.07	11.3		0.221	1.97	11.55
2017-04-01	0.136	2.78	12.4		0.073	2.9	12.35		0.062	2.59	11.9
2017-05-01	25.31	2.96	18.05		9.83	3.21	18.25		16.06	2.29	18.1
2017-06-01	4.69	3.9	19.75		8.77	3.93	20.1		3.13	2.9	19.85
2017-07-01	8.78	3.04	18.55		7.51	2.19	18.75		9.32	2	18.45
2017-08-01	13.85	4.04	21.8		7.76	3.97	22.1		9.56	3.19	21.75
2017-09-01	5.29	2.75	16.55		2.17	3.34	16.65		8.34	2.23	16.4
2017-10-01	9.75	4.02	14.45		2	4.14	14.25		3.49	3.48	14.65
2017-11-01	6.57	2.05	7.95		4.82	2.01	8.2		2.88	1.95	8.55
2017-12-01	10.98	2.01	6.55		0.942	1.97	6.7		2.73	1.92	7.35
2018-01-01	0.134	2.01	8.95		0.122	1.97	8.9		0.014	1.91	9
2018-02-01	0.5	2.07	2.45		0.265	2.04	2.25		0.287	1.93	2.35
2018-03-01	0.336223	2.03	10.9		0.00459233	1.99	10.7		0.506132	1.91	10.85
2018-04-01	0.926119	2.74	14.95		0.426806	2.92	14.65		0.954562	2.24	14.35
2018-05-01	1.36238	3.31	15.65		2.59787	3.2	15.85		4.23237	2.2	15
2018-06-01	2.62876	2.97	19.15		0.671852	3.16	19.5		1.47795	2.46	18.25
2018-07-01	10.1194	3.96	20.25		3.84585	3.83	20.55		20.6077	3.19	19.3
2018-08-01	6.74752	2.19	19.7		2.78803	2.43	19.8		7.78256	1.96	19.35
